# Supplementary material for: Geographic Distribution and Mortality Risk Factors during the Cholera Outbreak in a Rural Region of Haiti, 2010-2011
Source: PLoS Negl Trop Dis. 2015 Mar 26;9(3):e0003605. doi: 10.1371/journal.pntd.0003605 (PMC4374668; doi:10.1371/journal.pntd.0003605)
Supplement: S1 Dataset — (XLSX) [file pntd.0003605.s002.xlsx]

## Sheet: Database
																Reasons for not seeking care (0=no, 1=yes)								Where did the person seek care? (0=No, 1=Yes)
district	cluster	household	individual	sex	age	died	date_death	ill	number_episodes	date_ill	duration	vomiting	worst_condition	sought_care	outcome	hsb1	hsb2	hsb3	hsb4	hsb5	hsb6	hsb7	hsb8	hsb21	hsb22	hsb23	hsb24	hsb25	hsb26	hsb27	transport
				1=male, 2=female				0=no, 1=yes					1=normal, 2=weak, 3=lethargic, 4=unconscious	0=no, 1=yes	1=died, 2=survived	Too expensive	Didn't know where to go	Too far	Busy	No need	Ashamed	Thought it was not cholera	Other	MSF CTC/UTC	Non MSF CTC/UTC	ORP	Hospital/clinic	Private doctor	Traditional practitioner	Other	1= Mostly motorbike/car, 2= by foot
Borgne	B1	1	6	2	1	0		0																							1
Borgne	B1	1	7	1	8	0		0																							1
Borgne	B1	1	2	2	30	0		0																							1
Borgne	B1	1	5	1	64	0		0																							1
Borgne	B1	1	1	1	53	0		0																							1
Borgne	B1	1	3	2	65	0		0																							1
Borgne	B1	1	4	1	62	0		0																							1
Borgne	B1	1	8	1		0		0																							1
Borgne	B1	10	1	2	25	0		1	1	2011-01-24	5	1	3	1	2	0	0	0	0	0	0	0	0	0	0	0	1	0	0	0	1
Borgne	B1	10	4	1	45	0		0																							1
Borgne	B1	10	2	2	70	0		0																							1
Borgne	B1	10	3	1	50	0		1	1	2011-02-21	7	1	3	1	2	0	0	0	0	0	0	0	0	0	0	0	1	0	0	0	1
Borgne	B1	11	4	1	25	0		0																							1
Borgne	B1	11	1	1	62	0		0																							1
Borgne	B1	11	7	2	4	0		0																							1
Borgne	B1	11	5	1	15	0		0																							1
Borgne	B1	11	2	2	55	0		0																							1
Borgne	B1	11	6	2	25	0		0																							1
Borgne	B1	11	3	1	29	0		0																							1
Borgne	B1	12	2	1	28	0		0																							1
Borgne	B1	12	3	2	15	0		0																							1
Borgne	B1	12	1	2	30	0		0																							1
Borgne	B1	13	5	2	50	0		0																							1
Borgne	B1	13	4	1	10	0		0																							1
Borgne	B1	13	3	1	20	0		0																							1
Borgne	B1	13	2	1	33	0		0																							1
Borgne	B1	13	1	1	60	0		0																							1
Borgne	B1	13	6	2	26	0		0																							1
Borgne	B1	14	7	2	56	0		0																							1
Borgne	B1	14	5	2	30	0		0																							1
Borgne	B1	14	2	1	40	0		0																							1
Borgne	B1	14	3	1	3	0		0																							1
Borgne	B1	14	6	2	1	0		0																							1
Borgne	B1	14	1	1	28	0		0																							1
Borgne	B1	14	4	2	68	0		0																							1
Borgne	B1	15	1	1	49	0		0																							1
Borgne	B1	15	3	2	52	0		0																							1
Borgne	B1	15	2	1	70	0		0																							1
Borgne	B1	16	4	2	22	0		0																							1
Borgne	B1	16	1	1	39	0		0																							1
Borgne	B1	16	3	2	6	0		0																							1
Borgne	B1	16	2	1	10	0		0																							1
Borgne	B1	17	3	1	19	0		0																							1
Borgne	B1	17	1	2	39	0		0																							1
Borgne	B1	17	4	2	4	0		0																							1
Borgne	B1	17	2	2	8	0		0																							1
Borgne	B1	18	1	2	60	0		0																							1
Borgne	B1	18	4	2	21	0		0																							1
Borgne	B1	18	3	2	22	0		0																							1
Borgne	B1	18	2	1	19	0		0																							1
Borgne	B1	19	1	1	43	0		0																							1
Borgne	B1	19	3	1	10	0		0																							1
Borgne	B1	19	4	1	84	0		0																							1
Borgne	B1	19	2	2	23	0		0																							1
Borgne	B1	2	1	2	48	0		0																							1
Borgne	B1	2	6	1	10	0		0																							1
Borgne	B1	2	5	1	15	0		0																							1
Borgne	B1	2	7	2	9	0		0																							1
Borgne	B1	2	8	2	5	0		0																							1
Borgne	B1	2	3	1	17	0		0																							1
Borgne	B1	2	4	2	27	0		0																							1
Borgne	B1	2	2	1	52	0		1	1	2011-03-13	5	1	3	1	2	0	0	0	0	0	0	0	0	0	0	0	1	0	0	0	1
Borgne	B1	20	5	2	8	0		0																							1
Borgne	B1	20	3	2	17	0		0																							1
Borgne	B1	20	1	1	33	0		0																							1
Borgne	B1	20	4	1	15	0		0																							1
Borgne	B1	20	2	2	29	0		0																							1
Borgne	B1	21	2	2	65	0		0																							1
Borgne	B1	21	3	2	5	0		0																							1
Borgne	B1	21	1	1	66	0		0																							1
Borgne	B1	21	4	2	4	0		0																							1
Borgne	B1	21	6	1	11	0		0																							1
Borgne	B1	21	5	2	11	0		0																							1
Borgne	B1	22	2	2	16	0		1	1	2011-02-20	4	1	3	1	2	0	0	0	0	0	0	0	0	0	0	0	1	0	0	0	1
Borgne	B1	22	3	1	22	0		0																							1
Borgne	B1	22	1	1	31	0		0																							1
Borgne	B1	22	4	2	15	0		0																							1
Borgne	B1	23	4	1	30	0		0																							1
Borgne	B1	23	2	2	17	0		0																							1
Borgne	B1	23	5	2	33	0		1	1	2011-02-13	6	1	3	1	2	0	0	0	0	0	0	0	0	0	0	0	1	0	0	0	1
Borgne	B1	23	3	2	21	0		0																							1
Borgne	B1	23	1	1	41	0		0																							1
Borgne	B1	3	4	1	14	0		0																							1
Borgne	B1	3	3	1	18	0		0																							1
Borgne	B1	3	2	2	22	0		0																							1
Borgne	B1	3	1	1	70	0		1	1	2011-02-03	2	0	3	1	2	0	0	0	0	0	0	0	0	1	0	0	0	0	0	0	1
Borgne	B1	3	5	1	10	0		0																							1
Borgne	B1	3	6	2	6	0		0																							1
Borgne	B1	4	1	1	20	0		0																							1
Borgne	B1	4	2	1	12	0		0																							1
Borgne	B1	4	3	1	4	0		0																							1
Borgne	B1	4	4	2	43	0		0																							1
Borgne	B1	4	6	2	16	0		0																							1
Borgne	B1	4	5	2	8	0		0																							1
Borgne	B1	5	1	1	38	0		0																							1
Borgne	B1	5	4	2	3	0		0																							1
Borgne	B1	5	3	2	28	0		0																							1
Borgne	B1	5	2	1	2	0		0																							1
Borgne	B1	6	4	1	14	0		0																							1
Borgne	B1	6	5	2	26	0		0																							1
Borgne	B1	6	6	2	2	0		0																							1
Borgne	B1	6	7	2	50	0		0																							1
Borgne	B1	6	1	1	54	0		0																							1
Borgne	B1	6	3	1	10	0		0																							1
Borgne	B1	6	2	1	16	0		0																							1
Borgne	B1	7	4	2	30	0		0																							1
Borgne	B1	7	1	2	45	0		0																							1
Borgne	B1	7	5	1	15	0		1	1	2011-01-05	3	1	3	1	2	0	0	0	0	0	0	0	0	0	0	0	1	0	0	0	1
Borgne	B1	7	3	1	40	0		0																							1
Borgne	B1	7	2	2	34	0		1	1	2011-02-03	4	1	2	1	2	0	0	0	0	0	0	0	0	1	0	0	0	0	0	0	1
Borgne	B1	7	6	1	12	0		0																							1
Borgne	B1	7	7	2	10	0		0																							1
Borgne	B1	8	2	1	29	0		0																							1
Borgne	B1	8	5	2	1	0		0																							1
Borgne	B1	8	4	1	4	0		0																							1
Borgne	B1	8	3	2	54	0		0																							1
Borgne	B1	8	1	2	30	0		0																							1
Borgne	B1	9	4	2	1	0		0																							1
Borgne	B1	9	1	1	50	0		1	1	2010-12-15	3	1	3	1	2	0	0	0	0	0	0	0	0	1	0	0	0	0	0	0	1
Borgne	B1	9	2	2	25	0		0																							1
Borgne	B1	9	3	1	3	0		0																							1
Borgne	B2	1	2	2	32	0		1	1	2011-04-12	3	1	2	1	2	0	0	0	0	0	0	0	0	1	0	0	0	0	0	0	1
Borgne	B2	1	1	1	60	0		0																							1
Borgne	B2	10	1	2	57	0		0																							1
Borgne	B2	10	2	2	25	0		1	1	2011-02-11	3	1	2	1	2	0	0	0	0	0	0	0	0	1	0	0	0	0	0	0	1
Borgne	B2	11	5	2	18	0		0																							1
Borgne	B2	11	4	1	21	0		0																							1
Borgne	B2	11	6	2	15	0		0																							1
Borgne	B2	11	3	2	22	0		0																							1
Borgne	B2	11	2	2	42	0		0																							1
Borgne	B2	11	1	1	41	0		0																							1
Borgne	B2	11	7	2	10	0		0																							1
Borgne	B2	12	1	1	65	0		0																							1
Borgne	B2	12	2	2	63	0		0																							1
Borgne	B2	12	3	1	15	0		0																							1
Borgne	B2	13	1	1	41	0		0																							1
Borgne	B2	13	4	2	12	0		0																							1
Borgne	B2	13	2	2	43	0		0																							1
Borgne	B2	13	3	2	16	0		0																							1
Borgne	B2	14	1	1	25	0		0																							1
Borgne	B2	14	2	2	18	0		0																							1
Borgne	B2	14	3	2	0	0		0																							1
Borgne	B2	15	3	2	18	0		0																							1
Borgne	B2	15	1	2	49	0		0																							1
Borgne	B2	15	4	1	17	0		0																							1
Borgne	B2	15	2	1	50	0		0																							1
Borgne	B2	16	1	1	58	0		0																							1
Borgne	B2	16	2	2	56	0		0																							1
Borgne	B2	16	3	2	30	0		1	1	2011-01-15	3	1	2	1	2	0	0	0	0	0	0	0	0	1	0	0	0	0	0	0	1
Borgne	B2	17	2	2	28	0		0																							1
Borgne	B2	17	3	2	7	0		0																							1
Borgne	B2	17	1	1	38	0		0																							1
Borgne	B2	18	1	1	50	0		0																							1
Borgne	B2	18	6	2	8	0		0																							1
Borgne	B2	18	3	1	22	0		0																							1
Borgne	B2	18	4	2	18	0		0																							1
Borgne	B2	18	5	2	17	0		0																							1
Borgne	B2	18	2	2	40	0		1	1	2010-12-23	3	1	2	1	2	0	0	0	0	0	0	0	0	1	0	0	0	0	0	0	1
Borgne	B2	19	1	2	44	0		0																							1
Borgne	B2	19	2	1	17	0		0																							1
Borgne	B2	2	3	1	1	0		0																							1
Borgne	B2	2	2	2	24	0		0																							1
Borgne	B2	2	1	1	52	0		0																							1
Borgne	B2	20	3	2	17	0		0																							1
Borgne	B2	20	1	1	40	0		0																							1
Borgne	B2	20	4	2	12	0		0																							1
Borgne	B2	20	2	2	35	0		0																							1
Borgne	B2	21	4	1	18	0		0																							1
Borgne	B2	21	2	2	47	0		0																							1
Borgne	B2	21	3	2	28	0		0																							1
Borgne	B2	21	1	1	55	0		0																							1
Borgne	B2	22	3	1	30	0		0																							1
Borgne	B2	22	1	1	63	0		0																							1
Borgne	B2	22	2	2	58	0		0																							1
Borgne	B2	22	4	1	25	0		0																							1
Borgne	B2	22	5	2	20	0		0																							1
Borgne	B2	23	1	1	32	0		0																							1
Borgne	B2	23	3	2	2	0		0																							1
Borgne	B2	23	2	2	23	0		0																							1
Borgne	B2	3	4	2	17	0		0																							1
Borgne	B2	3	6	1	11	0		0																							1
Borgne	B2	3	7	1	7	0		0																							1
Borgne	B2	3	2	2	40	0		0																							1
Borgne	B2	3	5	1	15	0		1	1	2011-04-20	7	1	2	1	2	0	0	0	0	0	0	0	0	1	0	0	0	0	0	0	1
Borgne	B2	3	1	1	40	0		0																							1
Borgne	B2	3	3	2	18	0		0																							1
Borgne	B2	3	8	1	3	0		0																							1
Borgne	B2	4	2	2	65	0		1	1	2011-02-24	1	1	2	0	2	0	0	0	0	1	0	0	0	0	0	0	0	0	0	0	1
Borgne	B2	4	3	2	25	0		0																							1
Borgne	B2	4	1	1	70	0		0																							1
Borgne	B2	5	3	2	22	0		0																							1
Borgne	B2	5	2	2	28	0		0																							1
Borgne	B2	5	1	1	40	0		0																							1
Borgne	B2	6	1	1	69	1	2010-12-10	1	1	2010-12-08	3	1	2	1	1	0	0	0	0	0	0	0	0	1	0	0	0	0	0	0	1
Borgne	B2	7	2	2	28	0		0																							1
Borgne	B2	7	4	2	2	0		0																							1
Borgne	B2	7	3	2	5	0		0																							1
Borgne	B2	7	1	1	59	0		1	1	2011-02-03	3	1	2	1	2	0	0	0	0	0	0	0	0	1	0	0	0	0	0	0	1
Borgne	B2	8	1	2	69	0		1	1	2011-03-10	3	1	2	1	2	0	0	0	0	0	0	0	0	0	0	0	1	0	0	0	1
Borgne	B2	8	2	1	45	0		0																							1
Borgne	B2	9	6	1	0	0		0																							1
Borgne	B2	9	4	2	8	0		0																							1
Borgne	B2	9	5	1	5	0		0																							1
Borgne	B2	9	2	2	14	0		0																							1
Borgne	B2	9	3	1	11	0		0																							1
Borgne	B2	9	1	2	30	0		0																							1
Borgne	B3	1	1	1	47	0		0																							3
Borgne	B3	1	6	1	13	0		0																							3
Borgne	B3	1	3	1	21	0		0																							3
Borgne	B3	1	2	2	41	0		0																							3
Borgne	B3	1	4	1	19	0		0																							3
Borgne	B3	1	5	2	15	0		0																							3
Borgne	B3	1	7	2	3	0		0																							3
Borgne	B3	10	3	2	12	0		0																							3
Borgne	B3	10	7	1	4	0		0																							3
Borgne	B3	10	2	2	27	0		0																							3
Borgne	B3	10	5	1	8	0		0																							3
Borgne	B3	10	4	1	10	0		0																							3
Borgne	B3	10	1	1	32	0		0																							3
Borgne	B3	10	6	2	6	0		0																							3
Borgne	B3	11	1	1	78	0		0																							3
Borgne	B3	11	5	2	8	0		0																							3
Borgne	B3	11	6	2	5	0		0																							3
Borgne	B3	11	8	1	9	0		0																							3
Borgne	B3	11	3	1	20	0		0																							3
Borgne	B3	11	7	2	3	0		1	1	2011-01-12	4	1	2	1	2	0	0	0	0	0	0	0	0	1	0	0	0	0	0	0	3
Borgne	B3	11	2	2	69	0		0																							3
Borgne	B3	11	4	2	10	0		0																							3
Borgne	B3	12	1	1	35	0		0																							3
Borgne	B3	12	4	2	5	0		0																							3
Borgne	B3	12	2	2	27	0		0																							3
Borgne	B3	12	3	2	11	0		0																							3
Borgne	B3	13	3	2	26	0		0																							3
Borgne	B3	13	1	1	54	0		0																							3
Borgne	B3	13	4	2	19	0		0																							3
Borgne	B3	13	5	2	16	0		0																							3
Borgne	B3	13	2	2	52	0		0																							3
Borgne	B3	13	6	1	10	0		0																							3
Borgne	B3	14	5	2	21	0		0																							3
Borgne	B3	14	6	1	15	0		0																							3
Borgne	B3	14	4	1	30	0		0																							3
Borgne	B3	14	1	1	65	0		0																							3
Borgne	B3	14	3	1	30	0		0																							3
Borgne	B3	14	2	2	57	0		1	1	2010-11-28	7	1	2	1	2	0	0	0	0	0	0	0	0	1	0	0	0	0	0	0	3
Borgne	B3	15	2	2	27	0		0																							3
Borgne	B3	15	5	1	2	0		0																							3
Borgne	B3	15	1	1	38	0		0																							3
Borgne	B3	15	3	2	8	0		0																							3
Borgne	B3	15	4	2	6	0		0																							3
Borgne	B3	16	1	1	47	0		0																							3
Borgne	B3	16	5	2	16	0		0																							3
Borgne	B3	16	3	2	23	0		0																							3
Borgne	B3	16	6	2	12	0		0																							3
Borgne	B3	16	4	1	20	0		0																							3
Borgne	B3	16	7	2	6	0		0																							3
Borgne	B3	16	2	2	44	0		0																							3
Borgne	B3	17	4	1	23	0		0																							3
Borgne	B3	17	1	1	60	0		0																							3
Borgne	B3	17	2	2	51	0		0																							3
Borgne	B3	17	3	2	27	0		0																							3
Borgne	B3	17	5	2	19	0		0																							3
Borgne	B3	18	1	1	19	0		0																							3
Borgne	B3	18	5	1	2	0		1	1	2010-12-27	6	1	2	1	2	0	0	0	0	0	0	0	0	1	0	0	0	0	0	0	3
Borgne	B3	18	2	2	18	0		0																							3
Borgne	B3	18	3	2	4	0		0																							3
Borgne	B3	18	4	2	3	0		1	2	2010-12-20	10	1	2	1	2	0	0	0	0	0	0	0	0	1	0	0	0	0	0	0	3
Borgne	B3	19	2	2	42	0		0																							3
Borgne	B3	19	5	2	14	0		0																							3
Borgne	B3	19	1	1	42	0		0																							3
Borgne	B3	19	4	1	17	0		0																							3
Borgne	B3	19	6	2	10	0		0																							3
Borgne	B3	19	3	2	19	0		0																							3
Borgne	B3	2	10	1	1	0		0																							3
Borgne	B3	2	1	2	59	0		0																							3
Borgne	B3	2	9	2	3	0		0																							3
Borgne	B3	2	5	2	71	0		1	1	2011-03-10	1	0	1	0	2	0	0	0	0	0	0	1	0	0	0	0	0	0	0	0	3
Borgne	B3	2	6	1	11	0		0																							3
Borgne	B3	2	2	2	40	0		0																							3
Borgne	B3	2	3	1	20	0		0																							3
Borgne	B3	2	4	2	16	0		0																							3
Borgne	B3	2	7	1	9	0		0																							3
Borgne	B3	2	8	2	7	0		0																							3
Borgne	B3	20	1	1	49	0		0																							3
Borgne	B3	20	2	2	42	0		0																							3
Borgne	B3	21	2	2	28	0		1	1	2010-12-04	4	1	2	1	2	0	0	0	0	0	0	0	0	1	0	0	0	0	0	0	3
Borgne	B3	21	5	2	11	0		0																							3
Borgne	B3	21	3	1	18	0		0																							3
Borgne	B3	21	6	1	7	0		0																							3
Borgne	B3	21	1	2	45	0		0																							3
Borgne	B3	21	4	1	14	0		0																							3
Borgne	B3	22	5	1	3	0		0																							3
Borgne	B3	22	1	1	25	0		0																							3
Borgne	B3	22	4	2	5	0		0																							3
Borgne	B3	22	3	2	7	0		0																							3
Borgne	B3	22	2	2	23	0		0																							3
Borgne	B3	23	2	2	18	0		0																							3
Borgne	B3	23	3	2	3	0		0																							3
Borgne	B3	23	1	1	18	0		0																							3
Borgne	B3	3	3	2	19	0		0																							3
Borgne	B3	3	4	1	7	0		0																							3
Borgne	B3	3	1	1	60	0		0																							3
Borgne	B3	3	2	2	62	0		0																							3
Borgne	B3	4	5	2	49	0		0																							3
Borgne	B3	4	3	2	3	0		0																							3
Borgne	B3	4	1	1	27	0		0																							3
Borgne	B3	4	4	1	1	0		0																							3
Borgne	B3	4	2	2	21	0		0																							3
Borgne	B3	4	6	1	42	0		0																							3
Borgne	B3	5	2	2	58	0		0																							3
Borgne	B3	5	1	1	74	0		1	1	2010-12-20	4	1	2	1	2	0	0	0	0	0	0	0	0	1	0	0	0	0	0	0	3
Borgne	B3	5	4	2	7	0		0																							3
Borgne	B3	5	3	1	13	0		1	1	2010-12-28	6	1	2	1	2	0	0	0	0	0	0	0	0	1	0	0	0	0	0	0	3
Borgne	B3	6	4	2	48	0		0																							3
Borgne	B3	6	5	1	54	0		0																							3
Borgne	B3	6	2	2	20	0		0																							3
Borgne	B3	6	3	2	2	0		0																							3
Borgne	B3	6	1	2	27	0		0																							3
Borgne	B3	7	3	2	11	0		0																							3
Borgne	B3	7	1	2	65	0		0																							3
Borgne	B3	7	2	1	68	0		0																							3
Borgne	B3	8	4	2	17	0		0																							3
Borgne	B3	8	6	1	13	0		0																							3
Borgne	B3	8	1	1	40	0		0																							3
Borgne	B3	8	2	2	38	0		0																							3
Borgne	B3	8	7	2	12	0		0																							3
Borgne	B3	8	3	1	19	0		0																							3
Borgne	B3	8	5	2	15	0		0																							3
Borgne	B3	9	1	2	55	0		0																							3
Borgne	B3	9	3	1	18	0		0																							3
Borgne	B3	9	2	1	59	0		0																							3
Borgne	B3	9	4	2	4	0		0																							3
Borgne	B4	1	2	1	37	0		0																							3
Borgne	B4	1	1	1	70	0		0																							3
Borgne	B4	1	6	1	29	0		1	1	2010-10-29	7	1	3	1	2	0	0	0	0	0	0	0	0	0	0	0	1	0	0	0	3
Borgne	B4	1	4	2	56	0		0																							3
Borgne	B4	1	5	2	25	0		0																							3
Borgne	B4	1	3	1	15	0		0																							3
Borgne	B4	1	7	2	30	0		1	1	2010-11-04	6	1	2	1	2	0	0	0	0	0	0	0	0	0	0	0	1	0	0	0	3
Borgne	B4	10	2	2	40	0		0																							3
Borgne	B4	10	4	1	42	0		0																							3
Borgne	B4	10	1	2	55	0		0																							3
Borgne	B4	10	3	2	28	0		0																							3
Borgne	B4	10	5	1	15	0		0																							3
Borgne	B4	11	8	1	16	0		1	1	2010-12-27	4	1	3	1	2	0	0	0	0	0	0	0	0	1	0	0	0	0	0	0	3
Borgne	B4	11	1	1	77	0		0																							3
Borgne	B4	11	9	2	10	0		1	1	2011-01-04	5	1	2	1	2	0	0	0	0	0	0	0	0	1	0	0	0	0	0	0	3
Borgne	B4	11	3	1	19	0		0																							3
Borgne	B4	11	5	2	60	0		0																							3
Borgne	B4	11	2	1	50	0		0																							3
Borgne	B4	11	7	2	18	0		0																							3
Borgne	B4	11	4	1	10	0		0																							3
Borgne	B4	11	6	2	30	0		0																							3
Borgne	B4	12	3	2	15	0		1	1	2010-11-20	3	1	2	1	2	0	0	0	0	0	0	0	0	0	0	0	1	0	0	0	3
Borgne	B4	12	5	1	12	0		0																							3
Borgne	B4	12	2	1	20	0		0																							3
Borgne	B4	12	6	2	9	0		1	1	2010-12-05	7	1	2	1	2	0	0	0	0	0	0	0	0	1	0	0	0	0	0	0	3
Borgne	B4	12	4	1	14	0		1	1	2010-11-27	5	1	2	1	2	0	0	0	0	0	0	0	0	0	0	0	1	0	0	0	3
Borgne	B4	12	1	2	30	0		0																							3
Borgne	B4	13	1	1	50	0		0																							3
Borgne	B4	13	3	2	47	0		0																							3
Borgne	B4	13	2	1	36	0		0																							3
Borgne	B4	13	4	1	30	0		1	1	2010-12-27	6	1	2	1	2	0	0	0	0	0	0	0	0	1	0	0	0	0	0	0	3
Borgne	B4	13	5	2	27	1	2010-12-06	0																							3
Borgne	B4	14	3	2	60	0		0																							3
Borgne	B4	14	2	1	30	0		0																							3
Borgne	B4	14	4	2	15	0		1	1	2011-01-08	3	0	2	1	2	0	0	0	0	0	0	0	0	1	0	0	0	0	0	0	3
Borgne	B4	14	1	1	62	0		0																							3
Borgne	B4	15	1	2	39	0		0																							3
Borgne	B4	15	3	2	10	0		0																							3
Borgne	B4	15	5	2	8	0		1	1	2010-12-24	5	1	2	1	2	0	0	0	0	0	0	0	0	1	0	0	0	0	0	0	3
Borgne	B4	15	4	1	9	0		1	1	2010-12-22	7	1	2	1	2	0	0	0	0	0	0	0	0	1	0	0	0	0	0	0	3
Borgne	B4	15	2	2	18	0		0																							3
Borgne	B4	16	1	1	60	0		0																							3
Borgne	B4	16	2	2	53	0		0																							3
Borgne	B4	17	6	2	4	1	2010-12-08	1	1	2010-12-02	6	1	2	1	1	0	0	0	0	0	0	0	0	1	0	0	0	0	0	0	3
Borgne	B4	17	1	1	44	0		0																							3
Borgne	B4	17	4	2	17	0		0																							3
Borgne	B4	17	3	2	40	0		0																							3
Borgne	B4	17	2	1	20	0		0																							3
Borgne	B4	17	5	2	14	0		1	1	2010-11-10	7	1	2	1	2	0	0	0	0	0	0	0	0	1	0	0	0	0	0	0	3
Borgne	B4	18	1	2	30	0		0																							3
Borgne	B4	18	2	2	10	0		0																							3
Borgne	B4	18	3	2	6	0		0																							3
Borgne	B4	18	4	1	2	0		0																							3
Borgne	B4	19	2	1	36	0		0																							3
Borgne	B4	19	1	1	61	1	2011-04-17	0																							3
Borgne	B4	19	4	2	50	0		0																							3
Borgne	B4	19	5	2	23	0		0																							3
Borgne	B4	19	3	1	20	0		0																							3
Borgne	B4	2	1	1	50	0		0																							3
Borgne	B4	2	2	1	20	0		0																							3
Borgne	B4	2	3	2	42	0		0																							3
Borgne	B4	2	4	2	18	0		0																							3
Borgne	B4	20	1	1	25	0		0																							3
Borgne	B4	20	4	1	21	0		1	1	2010-11-20	4	1	2	1	2	0	0	0	0	0	0	0	0	1	0	0	0	0	0	0	3
Borgne	B4	20	3	2	23	0		0																							3
Borgne	B4	20	5	2	19	0		1	1	2010-12-06	5	1	2	1	2	0	0	0	0	0	0	0	0	1	0	0	0	0	0	0	3
Borgne	B4	20	2	1	6	0		0																							3
Borgne	B4	20	6	2	16	0		1	1	2010-12-15	2	1	2	1	2	0	0	0	0	0	0	0	0	1	0	0	0	0	0	0	3
Borgne	B4	21	4	2	4	0		0																							3
Borgne	B4	21	2	1	15	0		0																							3
Borgne	B4	21	1	1	32	0		0																							3
Borgne	B4	21	3	2	30	0		0																							3
Borgne	B4	22	3	1	15	0		0																							3
Borgne	B4	22	4	2	12	0		1	1	2010-11-20	3	1	4	1	2	0	0	0	0	0	0	0	0	1	0	0	0	0	0	0	3
Borgne	B4	22	5	1	9	0		1	1	2010-12-21	6	1	2	1	2	0	0	0	0	0	0	0	0	1	0	0	0	0	0	0	3
Borgne	B4	22	2	2	19	0		0																							3
Borgne	B4	22	1	2	40	0		0																							3
Borgne	B4	23	2	2	42	0		0																							3
Borgne	B4	23	1	2	60	0		0																							3
Borgne	B4	3	2	2	19	0		0																							3
Borgne	B4	3	1	2	30	0		0																							3
Borgne	B4	3	3	2	10	0		1	1	2010-11-12	4	1	2	1	2	0	0	0	0	0	0	0	0	0	0	0	1	0	0	0	3
Borgne	B4	4	1	1	56	0		0																							3
Borgne	B4	4	2	1	30	0		0																							3
Borgne	B4	4	3	2	41	0		0																							3
Borgne	B4	5	2	1	46	0		0																							3
Borgne	B4	5	3	1	29	0		0																							3
Borgne	B4	5	1	1	60	1	2011-02-06	0																							3
Borgne	B4	6	1	2	30	0		0																							3
Borgne	B4	6	2	2	18	0		0																							3
Borgne	B4	6	5	1	2	0		1	1	2010-11-22	6	1	2	1	2	0	0	0	0	0	0	0	0	0	0	0	1	0	0	0	3
Borgne	B4	6	4	2	4	0		1	1	2010-11-20	4	1	2	1	2	0	0	0	0	0	0	0	0	0	0	0	1	0	0	0	3
Borgne	B4	6	3	1	6	0		0																							3
Borgne	B4	7	2	1	62	0		0																							3
Borgne	B4	7	4	2	50	0		0																							3
Borgne	B4	7	1	1	86	0		1	1	2011-03-22	6	1	2	1	2	0	0	0	0	0	0	0	0	0	0	0	1	0	0	0	3
Borgne	B4	7	5	2	20	0		0																							3
Borgne	B4	7	3	1	33	0		0																							3
Borgne	B4	9	4	2	25	0		1	1	2010-11-20	5	1	2	1	2	0	0	0	0	0	0	0	0	0	0	0	1	0	0	0	3
Borgne	B4	9	2	1	35	0		0																							3
Borgne	B4	9	3	1	60	0		0																							3
Borgne	B4	9	5	1	20	0		1	1	2010-11-28	7	1	2	1	2	0	0	0	0	0	0	0	0	0	0	0	1	0	0	0	3
Borgne	B4	9	1	2	50	0		0																							3
Borgne	B4	8	2	2	16	0		0																							3
Borgne	B4	8	4	1	50	0		0																							3
Borgne	B4	8	1	2	34	0		0																							3
Borgne	B4	8	3	2	41	0		0																							3
Borgne	B5	1	5	2	26	0		0																							1
Borgne	B5	1	8	1	48	0		0																							1
Borgne	B5	1	1	1	24	0		0																							1
Borgne	B5	1	4	1	31	0		0																							1
Borgne	B5	1	7	2	45	0		0																							1
Borgne	B5	1	6	2	26	0		0																							1
Borgne	B5	1	2	1	22	0		0																							1
Borgne	B5	1	3	1	28	0		0																							1
Borgne	B5	10	7	1	3	0		0																							1
Borgne	B5	10	1	2	76	0		0																							1
Borgne	B5	10	4	2	8	0		0																							1
Borgne	B5	10	5	1	12	0		1	1		2	0	2	0	2	0	0	0	0	1	0	0	0	0	0	0	0	0	0	0	1
Borgne	B5	10	6	1	47	0		0																							1
Borgne	B5	10	2	2	47	0		1	1		4	0	2	0	2	0	0	0	0	1	0	0	0	0	0	0	0	0	0	0	1
Borgne	B5	10	3	2	7	0		0																							1
Borgne	B5	10	8	2	6	0		0																							1
Borgne	B5	11	2	2	10	0		1	1	2011-01-03	3	0	2	1	2	0	0	0	0	0	0	0	0	1	0	0	0	0	0	0	1
Borgne	B5	11	6	1	56	0		1	1	2010-12-26	4	0	2	1	2	0	0	0	0	0	0	0	0	1	0	0	0	0	0	0	1
Borgne	B5	11	5	2	50	0		0																							1
Borgne	B5	11	10	1	11	0		0																							1
Borgne	B5	11	3	2	8	0		1	1	2011-01-05	1	0	2	0	2	0	0	0	0	1	0	0	0	0	0	0	0	0	0	0	1
Borgne	B5	11	11	1	11	0		0																							1
Borgne	B5	11	9	1	12	0		0																							1
Borgne	B5	11	7	1	15	0		0																							1
Borgne	B5	11	1	2	18	0		0																							1
Borgne	B5	11	4	2	22	0		0																							1
Borgne	B5	11	8	1	13	0		0																							1
Borgne	B5	12	4	1	20	0		0																							1
Borgne	B5	12	5	1	23	0		0																							1
Borgne	B5	12	3	1	16	0		0																							1
Borgne	B5	12	1	2	55	0		0																							1
Borgne	B5	12	2	1	47	0		0																							1
Borgne	B5	13	5	1	36	0		0																							1
Borgne	B5	13	1	2	21	0		1	1	2011-04-15	3	0	2	0	2	0	0	0	0	1	0	0	0	0	0	0	0	0	0	0	1
Borgne	B5	13	8	1	1	0		0																							1
Borgne	B5	13	6	1	5	0		0																							1
Borgne	B5	13	3	2	30	0		0																							1
Borgne	B5	13	7	1	1	0		0																							1
Borgne	B5	13	2	2	18	0		0																							1
Borgne	B5	13	4	1	29	0		0																							1
Borgne	B5	14	3	1	15	0		0																							1
Borgne	B5	14	5	1	20	0		0																							1
Borgne	B5	14	2	2	11	0		0																							1
Borgne	B5	14	1	2	60	0		1	1	2011-01-15	2	1	4	1	2	0	0	0	0	0	0	0	0	1	0	0	0	0	0	0	1
Borgne	B5	14	4	1	70	0		0																							1
Borgne	B5	15	2	2	25	0		1	1	2010-11-18	3	0	2	0	2	0	0	0	0	1	0	0	0	0	0	0	0	0	0	0	1
Borgne	B5	15	1	2	59	0		1	1	2010-11-16	5	0	2	0	2	0	0	0	0	1	0	0	0	0	0	0	0	0	0	0	1
Borgne	B5	15	4	2	3	0		0																							1
Borgne	B5	15	3	2	25	0		1	1	2010-11-20	3	0	2	0	2	0	0	0	0	1	0	0	0	0	0	0	0	0	0	0	1
Borgne	B5	16	2	2	13	0		1	1	2010-12-15	5	1	4	1	2	0	0	0	0	0	0	0	0	1	0	0	0	0	0	0	1
Borgne	B5	16	6	1	21	0		1	1	2010-12-20	6	1	4	1	2	0	0	0	0	0	0	0	0	1	0	0	0	0	0	0	1
Borgne	B5	16	3	1	23	0		0																							1
Borgne	B5	16	1	2	42	0		0																							1
Borgne	B5	16	5	1	15	0		1	1	2010-12-18	4	1	4	1	2	0	0	0	0	0	0	0	0	1	0	0	0	0	0	0	1
Borgne	B5	16	4	1	6	0		0																							1
Borgne	B5	17	2	2	20	0		0																							1
Borgne	B5	17	1	2	45	0		0																							1
Borgne	B5	17	4	2	15	0		0																							1
Borgne	B5	17	7	1	23	0		0																							1
Borgne	B5	17	5	2	8	0		0																							1
Borgne	B5	17	6	1	15	0		0																							1
Borgne	B5	17	3	2	17	0		0																							1
Borgne	B5	17	8	1	25	0		0																							1
Borgne	B5	17	9	1	47	0		0																							1
Borgne	B5	18	2	2	60	0		1	1	2010-11-10	3	1	4	0	2	0	0	0	0	0	0	1	0	0	0	0	0	0	0	0	1
Borgne	B5	18	1	1	71	0		0																							1
Borgne	B5	19	7	1	10	0		0																							1
Borgne	B5	19	4	2	5	0		0																							1
Borgne	B5	19	5	1	15	0		0																							1
Borgne	B5	19	3	2	80	0		0																							1
Borgne	B5	19	6	1	12	0		0																							1
Borgne	B5	19	8	1	44	0		0																							1
Borgne	B5	19	1	2	38	0		0																							1
Borgne	B5	19	2	2	8	0		0																							1
Borgne	B5	2	7	1	55	0		0																							1
Borgne	B5	2	3	2	15	0		0																							1
Borgne	B5	2	5	1	30	0		0																							1
Borgne	B5	2	4	2	52	0		0																							1
Borgne	B5	2	6	1	18	0		0																							1
Borgne	B5	2	1	2	29	0		0																							1
Borgne	B5	2	2	2	20	0		0																							1
Borgne	B5	20	7	1	4	0		0																							1
Borgne	B5	20	3	2	18	0		0																							1
Borgne	B5	20	6	1	40	0		0																							1
Borgne	B5	20	2	2	8	0		0																							1
Borgne	B5	20	1	2	30	0		0																							1
Borgne	B5	20	5	2	19	0		0																							1
Borgne	B5	20	4	2	1	0		0																							1
Borgne	B5	20	8	1	1	0		1	1	2011-04-17	5	1	4	1	2	0	0	0	0	0	0	0	0	0	0	0	1	0	0	0	1
Borgne	B5	20	9	1	35	0		0																							1
Borgne	B5	21	7	1	33	0		1	1	2011-02-10	6	1	4	1	2	0	0	0	0	0	0	0	0	0	0	0	1	0	0	0	1
Borgne	B5	21	11	1	28	0		1	1	2011-02-25	7	1	4	1	2	0	0	0	0	0	0	0	0	0	0	0	1	0	0	0	1
Borgne	B5	21	6	2	42	0		1	1	2011-02-04	5	1	4	1	2	0	0	0	0	0	0	0	0	0	0	0	1	0	0	0	1
Borgne	B5	21	1	2	23	0		1	1	2011-02-02	4	1	4	1	2	0	0	0	0	0	0	0	0	0	0	0	1	0	0	0	1
Borgne	B5	21	2	2	25	0		0																							1
Borgne	B5	21	3	2	32	0		0																							1
Borgne	B5	21	5	2	37	0		1	1	2011-02-04	3	1	4	1	2	0	0	0	0	0	0	0	0	0	0	0	1	0	0	0	1
Borgne	B5	21	12	1	31	0		1	1	2011-02-10	3	1	4	1	2	0	0	0	0	0	0	0	0	0	0	0	1	0	0	0	1
Borgne	B5	21	10	1	27	0		1	1	2011-02-14	6	1	4	1	2	0	0	0	0	0	0	0	0	0	0	0	1	0	0	0	1
Borgne	B5	21	8	1	32	0		1	1	2011-02-13	4	1	4	1	2	0	0	0	0	0	0	0	0	0	0	0	1	0	0	0	1
Borgne	B5	21	4	2	38	0		0																							1
Borgne	B5	21	9	1	23	0		0																							1
Borgne	B5	22	4	2	26	0		0																							1
Borgne	B5	22	2	2	34	0		1	1	2011-02-14	2	1	4	1	2	0	0	0	0	0	0	0	0	0	0	0	1	0	0	0	1
Borgne	B5	22	11	1	3	0		0																							1
Borgne	B5	22	8	1	8	0		0																							1
Borgne	B5	22	1	2	64	0		1	1	2011-02-16	3	1	4	1	2	0	0	0	0	0	0	0	0	0	0	0	1	0	0	0	1
Borgne	B5	22	10	1	4	0		0																							1
Borgne	B5	22	9	1	7	0		0																							1
Borgne	B5	22	6	1	70	0		0																							1
Borgne	B5	22	3	2	36	0		0																							1
Borgne	B5	22	7	1	30	0		0																							1
Borgne	B5	22	5	2	2	0		1	1	2011-02-09	2	1	4	1	2	0	0	0	0	0	0	0	0	0	0	0	1	0	0	0	1
Borgne	B5	23	2	2	19	0		0																							1
Borgne	B5	23	11	1	12	0		1	1	2011-01-20	3	1	4	0	2	0	0	0	0	1	0	0	0	0	0	0	0	0	0	0	1
Borgne	B5	23	5	1	24	0		0																							1
Borgne	B5	23	8	1	1	0		0																							1
Borgne	B5	23	4	2	8	0		1	1	2011-02-17	3	0	2	0	2	0	0	0	0	1	0	0	0	0	0	0	0	0	0	0	1
Borgne	B5	23	7	1	47	0		0																							1
Borgne	B5	23	1	2	15	0		0																							1
Borgne	B5	23	10	1	4	0		0																							1
Borgne	B5	23	3	2	40	0		0																							1
Borgne	B5	23	6	1	27	0		1	1	2011-02-15	3	0	2	0	2	0	0	0	0	1	0	0	0	0	0	0	0	0	0	0	1
Borgne	B5	23	12	1	12	0		0																							1
Borgne	B5	23	9	1	2	0		0																							1
Borgne	B5	3	4	2	18	0		0																							1
Borgne	B5	3	3	2	19	0		0																							1
Borgne	B5	3	6	1	8	0		0																							1
Borgne	B5	3	2	1	13	0		0																							1
Borgne	B5	3	5	2	12	0		0																							1
Borgne	B5	3	1	1	23	0		0																							1
Borgne	B5	4	7	1	9	0		0																							1
Borgne	B5	4	4	1	15	0		0																							1
Borgne	B5	4	8	1	2	0		0																							1
Borgne	B5	4	5	1	13	0		0																							1
Borgne	B5	4	3	1	42	0		0																							1
Borgne	B5	4	2	2	13	0		0																							1
Borgne	B5	4	1	2	42	0		1	1	2010-12-16	5	1	4	1	2	0	0	0	0	0	0	0	0	1	0	0	0	0	0	0	1
Borgne	B5	4	6	1	11	0		0																							1
Borgne	B5	5	2	2	76	0		0																							1
Borgne	B5	5	1	1	70	0		0																							1
Borgne	B5	5	3	2	40	0		1	1	2010-12-27	3	1	4	1	2	0	0	0	0	0	0	0	0	1	0	0	0	0	0	0	1
Borgne	B5	6	2	1	5	0		1	1	2011-02-09	2	0	2	0	2	0	0	0	0	1	0	0	0	0	0	0	0	0	0	0	1
Borgne	B5	6	8	2	14	0		0																							1
Borgne	B5	6	10	2	12	0		0																							1
Borgne	B5	6	6	2	21	0		0																							1
Borgne	B5	6	3	1	13	0		0																							1
Borgne	B5	6	7	2	16	0		0																							1
Borgne	B5	6	4	2	43	0		0																							1
Borgne	B5	6	9	2	18	0		0																							1
Borgne	B5	6	5	2	20	0		0																							1
Borgne	B5	6	1	1	47	0		0																							1
Borgne	B5	7	8	2	5	0		0																							1
Borgne	B5	7	3	2	14	0		0																							1
Borgne	B5	7	5	1	80	0		0																							1
Borgne	B5	7	1	2	76	0		0																							1
Borgne	B5	7	4	2	7	0		0																							1
Borgne	B5	7	6	1	42	0		0																							1
Borgne	B5	7	2	2	53	0		0																							1
Borgne	B5	7	7	1	38	0		0																							1
Borgne	B5	8	5	1	10	0		0																							1
Borgne	B5	8	2	2	30	0		0																							1
Borgne	B5	8	4	1	15	0		0																							1
Borgne	B5	8	7	1	65	0		1	1	2010-11-30	2	0	2	0	2	0	0	0	0	1	0	0	0	0	0	0	0	0	0	0	1
Borgne	B5	8	1	2	60	0		1	1	2010-11-26	3	0	2	0	2	0	0	0	0	1	0	0	0	0	0	0	0	0	0	0	1
Borgne	B5	8	3	1	31	0		0																							1
Borgne	B5	8	6	1	2	0		1	1	2010-11-28	5	1	4	0	2	0	0	0	0	1	0	0	0	0	0	0	0	0	0	0	1
Borgne	B5	9	4	2	9	0		0																							1
Borgne	B5	9	1	2	30	0		0																							1
Borgne	B5	9	6	1	40	0		0																							1
Borgne	B5	9	5	2	7	0		0																							1
Borgne	B5	9	2	2	15	0		0																							1
Borgne	B5	9	3	2	12	0		0																							1
Borgne	B6	1	2	1	30	0		0																							3
Borgne	B6	1	4	2	50	0		0																							3
Borgne	B6	1	5	2	10	0		1	1	2011-03-08	4	1	2	1	2	0	0	0	0	0	0	0	0	0	1	0	0	0	0	0	3
Borgne	B6	1	3	1	15	0		0																							3
Borgne	B6	1	1	1	60	0		0																							3
Borgne	B6	10	2	2	15	0		0																							3
Borgne	B6	10	1	2	40	0		0																							3
Borgne	B6	10	3	1	44	0		0																							3
Borgne	B6	11	4	2	6	0		0																							3
Borgne	B6	11	5	2	6	0		0																							3
Borgne	B6	11	6	2	2	0		0																							3
Borgne	B6	11	1	1	59	0		0																							3
Borgne	B6	11	2	1	62	0		0																							3
Borgne	B6	11	3	1	18	0		0																							3
Borgne	B6	12	6	1	40	1	2010-11-03	1	1	2010-11-01	3	1	3	1	1	0	0	0	0	0	0	0	0	1	0	0	0	0	0	0	3
Borgne	B6	12	1	2	32	0		0																							3
Borgne	B6	12	3	2	11	0		0																							3
Borgne	B6	12	2	2	15	0		0																							3
Borgne	B6	12	4	1	9	0		0																							3
Borgne	B6	12	5	1	7	0		0																							3
Borgne	B6	13	2	2	17	0		0																							3
Borgne	B6	13	4	1	50	0		0																							3
Borgne	B6	13	1	2	40	0		0																							3
Borgne	B6	13	3	2	3	0		0																							3
Borgne	B6	14	2	2	20	0		0																							3
Borgne	B6	14	3	1	52	0		0																							3
Borgne	B6	14	4	2	13	0		1	1	2011-02-17	3	1	2	1	2	0	0	0	0	0	0	0	0	1	0	0	0	0	0	0	3
Borgne	B6	14	1	2	50	0		0																							3
Borgne	B6	15	5	1	65	0		0																							3
Borgne	B6	15	4	1	10	0		0																							3
Borgne	B6	15	2	2	30	0		0																							3
Borgne	B6	15	3	2	15	0		0																							3
Borgne	B6	15	1	2	60	0		0																							3
Borgne	B6	16	3	2	15	0		0																							3
Borgne	B6	16	1	1	46	0		0																							3
Borgne	B6	16	4	2	40	0		0																							3
Borgne	B6	16	2	1	20	0		0																							3
Borgne	B6	17	5	1	6	0		0																							3
Borgne	B6	17	2	2	10	0		0																							3
Borgne	B6	17	3	2	12	0		0																							3
Borgne	B6	17	1	2	32	0		0																							3
Borgne	B6	17	4	1	40	0		0																							3
Borgne	B6	18	6	2	7	0		0																							3
Borgne	B6	18	1	1	37	0		0																							3
Borgne	B6	18	4	1	11	0		0																							3
Borgne	B6	18	7	2	4	0		1	1	2011-04-10	3	1	2	1	2	0	0	0	0	0	0	0	0	0	1	0	0	0	0	0	3
Borgne	B6	18	2	2	28	0		0																							3
Borgne	B6	18	3	2	13	0		0																							3
Borgne	B6	18	5	1	9	0		0																							3
Borgne	B6	19	1	1	70	0		0																							3
Borgne	B6	19	5	1	10	0		0																							3
Borgne	B6	19	4	2	19	0		0																							3
Borgne	B6	19	2	2	60	0		0																							3
Borgne	B6	19	6	2	3	0		0																							3
Borgne	B6	19	3	1	0	0		0																							3
Borgne	B6	2	5	1	20	0		0																							3
Borgne	B6	2	2	2	18	0		0																							3
Borgne	B6	2	3	2	6	0		0																							3
Borgne	B6	2	1	2	46	0		0																							3
Borgne	B6	2	4	1	50	0		0																							3
Borgne	B6	20	4	2	1	0		0																							3
Borgne	B6	20	1	1	29	0		0																							3
Borgne	B6	20	3	2	3	0		0																							3
Borgne	B6	20	2	2	25	0		0																							3
Borgne	B6	21	2	2	55	0		0																							3
Borgne	B6	21	3	2	3	0		0																							3
Borgne	B6	21	1	1	63	0		0																							3
Borgne	B6	21	4	1	17	0		0																							3
Borgne	B6	22	1	1	46	0		0																							3
Borgne	B6	22	3	2	22	0		1	1	2011-03-29	3	1	2	1	2	0	0	0	0	0	0	0	0	0	0	0	1	0	0	0	3
Borgne	B6	22	6	2	16	0		1	1	2011-02-15	4	1	2	1	2	0	0	0	0	0	0	0	0	0	0	0	1	0	0	0	3
Borgne	B6	22	7	2	14	0		0																							3
Borgne	B6	22	4	1	26	0		0																							3
Borgne	B6	22	2	2	38	0		0																							3
Borgne	B6	22	5	1	18	0		0																							3
Borgne	B6	22	9	1	10	0		0																							3
Borgne	B6	22	10	2	8	0		0																							3
Borgne	B6	22	8	1	12	0		0																							3
Borgne	B6	23	5	1	19	0		0																							3
Borgne	B6	23	2	2	50	0		0																							3
Borgne	B6	23	6	1	5	0		0																							3
Borgne	B6	23	3	1	74	0		0																							3
Borgne	B6	23	1	1	51	0		0																							3
Borgne	B6	23	4	2	3	0		0																							3
Borgne	B6	3	3	2	10	0		0																							3
Borgne	B6	3	4	1	44	0		0																							3
Borgne	B6	3	2	2	20	0		0																							3
Borgne	B6	3	1	2	50	0		0																							3
Borgne	B6	4	5	1	9	0		0																							3
Borgne	B6	4	1	1	37	0		0																							3
Borgne	B6	4	3	2	13	0		0																							3
Borgne	B6	4	4	1	11	0		0																							3
Borgne	B6	4	8	2	3	0		0																							3
Borgne	B6	4	7	1	5	0		0																							3
Borgne	B6	4	2	2	28	0		0																							3
Borgne	B6	4	6	2	7	0		1	1	2010-12-03	1	1	2	0	2	0	0	0	0	0	0	1	0	0	0	0	0	0	0	0	3
Borgne	B6	5	2	2	14	0		0																							3
Borgne	B6	5	4	1	10	0		0																							3
Borgne	B6	5	3	2	12	0		0																							3
Borgne	B6	5	5	1	8	0		0																							3
Borgne	B6	5	1	2	32	0		0																							3
Borgne	B6	5	6	1	39	1	2010-12-03	1	1	2010-11-29	5	1	3	1	1	0	0	0	0	0	0	0	0	1	0	0	0	0	0	0	3
Borgne	B6	6	6	2	5	0		0																							3
Borgne	B6	6	5	1	4	0		0																							3
Borgne	B6	6	3		18	0		0																							3
Borgne	B6	6	4	2	16	0		0																							3
Borgne	B6	6	7	2	24	1	2011-01-27	1	1	2011-01-22	6	0	2	0	1	1	0	0	0	0	0	0	0	0	0	0	0	0	0	0	3
Borgne	B6	6	1	1	59	0		0																							3
Borgne	B6	6	2	2	61	0		0																							3
Borgne	B6	7	4	2	15	0		0																							3
Borgne	B6	7	2	2	30	0		0																							3
Borgne	B6	7	1	2	65	0		0																							3
Borgne	B6	7	5	1	70	0		0																							3
Borgne	B6	7	3	2	18	0		1	1	2011-02-28	6	1	3	1	2	0	0	0	0	0	0	0	0	0	1	0	0	0	0	0	3
Borgne	B6	7	6	1	20	0		0																							3
Borgne	B6	8	6	1	29	0		0																							3
Borgne	B6	8	3	2	10	0		0																							3
Borgne	B6	8	5	1	56	0		0																							3
Borgne	B6	8	4	2	3	0		0																							3
Borgne	B6	8	1	2	49	0		0																							3
Borgne	B6	8	2	2	18	0		0																							3
Borgne	B6	8	7	1	18	0		0																							3
Borgne	B6	8	8	1	1	0		0																							3
Borgne	B6	9	4	2	46	0		1	1	2011-02-18	3	0	2	1	2	0	0	0	0	0	0	0	0	1	0	0	0	0	0	0	3
Borgne	B6	9	1	1	58	0		0																							3
Borgne	B6	9	3	1	15	0		0																							3
Borgne	B6	9	2	1	30	0		0																							3
Borgne	B6	9	5	2	15	0		0																							3
Borgne	B7	1	5	1	25	0		0																							3
Borgne	B7	1	2	1	60	0		0																							3
Borgne	B7	1	3	1	30	0		0																							3
Borgne	B7	1	1	2	65	0		0																							3
Borgne	B7	1	4	1	27	0		0																							3
Borgne	B7	10	4	2	15	0		0																							3
Borgne	B7	10	1	2	45	0		0																							3
Borgne	B7	10	6	2	10	0		0																							3
Borgne	B7	10	7	2	4	0		1	1	2010-11-06	3	1	2	1	2	0	0	0	0	0	0	0	0	0	0	0	1	0	0	0	3
Borgne	B7	10	2	1	60	0		0																							3
Borgne	B7	10	3	1	20	0		1	1	2011-04-20	2	1	2	1	2	0	0	0	0	0	0	0	0	0	0	0	1	0	0	0	3
Borgne	B7	11	4	2	10	0		0																							3
Borgne	B7	11	3	2	20	0		0																							3
Borgne	B7	11	5	2	8	0		0																							3
Borgne	B7	11	1	2	70	0		0																							3
Borgne	B7	11	2	1	25	0		0																							3
Borgne	B7	11	6	1	4	0		0																							3
Borgne	B7	12	3	1	2	0		1	1	2010-11-20	3	1	2	1	2	0	0	0	0	0	0	0	0	1	0	0	0	0	0	0	3
Borgne	B7	12	1	1	58	0		0																							3
Borgne	B7	12	4	2	30	0		0																							3
Borgne	B7	12	2	2	6	0		0																							3
Borgne	B7	12	5	1	8	1	2010-12-03	1	1	2010-12-03	2	1	4	1	1	0	0	0	0	0	0	0	0	1	0	0	0	0	0	0	3
Borgne	B7	13	1	1	49	0		1	1	2011-02-05	7	1	3	1	2	0	0	0	0	0	0	0	0	1	0	0	0	0	0	0	3
Borgne	B7	14	6	2	26	0		0																							3
Borgne	B7	14	5	2	18	0		0																							3
Borgne	B7	14	4	1	2	0		1	1	2010-12-08	3	1	2	1	2	0	0	0	0	0	0	0	0	0	0	0	1	0	0	0	3
Borgne	B7	14	1	1	79	0		0																							3
Borgne	B7	14	3	1	5	0		1	1	2010-12-07	4	1	2	1	2	0	0	0	0	0	0	0	0	0	0	0	1	0	0	0	3
Borgne	B7	14	2	2	78	1	2011-02-07	1	1	2010-12-07	4	1	2	1	1	0	0	0	0	0	0	0	0	0	0	0	1	0	0	0	3
Borgne	B7	15	11	1	12	0		0																							3
Borgne	B7	15	3	1	21	0		0																							3
Borgne	B7	15	10	2	2	0		0																							3
Borgne	B7	15	1	2	46	0		0																							3
Borgne	B7	15	8	1	10	0		0																							3
Borgne	B7	15	9	1	6	0		0																							3
Borgne	B7	15	7	1	13	0		0																							3
Borgne	B7	15	4	1	19	0		0																							3
Borgne	B7	15	6	1	15	0		0																							3
Borgne	B7	15	5	1	17	0		0																							3
Borgne	B7	15	2	2	40	0		0																							3
Borgne	B7	16	5	2	35	0		0																							3
Borgne	B7	16	2	2	28	0		0																							3
Borgne	B7	16	6	2	18	0		0																							3
Borgne	B7	16	8	1	2	0		0																							3
Borgne	B7	16	4	2	15	0		0																							3
Borgne	B7	16	7	2	5	0		0																							3
Borgne	B7	16	1	1	42	0		0																							3
Borgne	B7	16	3	2	17	0		0																							3
Borgne	B7	17	1	2	35	0		0																							3
Borgne	B7	17	3	2	7	0		0																							3
Borgne	B7	17	2	2	9	0		1	1	2011-04-09	3	1	2	1	2	0	0	0	0	0	0	0	0	1	0	0	0	0	0	0	3
Borgne	B7	17	4	2	5	0		0																							3
Borgne	B7	18	4	1	11	0		0																							3
Borgne	B7	18	2	1	42	0		0																							3
Borgne	B7	18	1	2	46	0		0																							3
Borgne	B7	18	6	1	7	0		0																							3
Borgne	B7	18	8	2	1	0		0																							3
Borgne	B7	18	9	1	14	0		0																							3
Borgne	B7	18	3	2	28	0		0																							3
Borgne	B7	18	5	1	8	0		0																							3
Borgne	B7	19	2	1	30	0		0																							3
Borgne	B7	19	1	2	36	0		0																							3
Borgne	B7	19	4	2	12	0		0																							3
Borgne	B7	19	8	2	13	0		0																							3
Borgne	B7	19	7	2	17	0		1	1	2011-04-21	2	1	2	1	2	0	0	0	0	0	0	0	0	0	0	0	1	0	0	0	3
Borgne	B7	19	6	1	20	0		0																							3
Borgne	B7	19	3	2	15	0		0																							3
Borgne	B7	19	5	2	10	0		0																							3
Borgne	B7	2	3	2	26	0		0																							3
Borgne	B7	2	4	1	30	0		0																							3
Borgne	B7	2	2	2	28	0		1	1	2011-05-07	3	0	2	0	2	0	0	0	0	0	0	1	0	0	0	0	0	0	0	0	3
Borgne	B7	2	1	2	54	0		0																							3
Borgne	B7	2	5	1	34	0		0																							3
Borgne	B7	20	2	2	20	0		0																							3
Borgne	B7	20	5	1	1	0		0																							3
Borgne	B7	20	3	2	4	0		0																							3
Borgne	B7	20	6	1	2	0		0																							3
Borgne	B7	20	1	1	26	0		1	1	2011-03-20	3	1	2	1	2	0	0	0	0	0	0	0	0	1	0	0	0	0	0	0	3
Borgne	B7	20	4	2	5	0		0																							3
Borgne	B7	21	2	1	0	0		1	1	2011-05-07	3	1	2	0	2	0	0	0	0	0	0	1	0	0	0	0	0	0	0	0	3
Borgne	B7	21	1	2	22	0		1	1	2011-05-05	4	0	2	0	2	0	0	0	0	1	0	0	0	0	0	0	0	0	0	0	3
Borgne	B7	22	2	1	44	0		0																							3
Borgne	B7	22	3	2	13	0		0																							3
Borgne	B7	22	1		34	0		0																							3
Borgne	B7	22	4	2	9	0		0																							3
Borgne	B7	22	6	2	2	0		1	1	2011-02-10	1	1	2	1	2	0	0	0	0	0	0	0	0	0	0	0	1	0	0	0	3
Borgne	B7	23	2	1	50	0		1	1	2011-03-10	5	0	2	0	2	0	0	0	0	0	0	1	0	0	0	0	0	0	0	0	3
Borgne	B7	23	4	1	20	0		0																							3
Borgne	B7	23	6	2	19	0		0																							3
Borgne	B7	23	7	2	19	0		0																							3
Borgne	B7	23	3	1	24	0		0																							3
Borgne	B7	23	5	1	12	0		1	1	2011-03-11	4	0	2	1	2	0	0	0	0	0	0	0	0	0	0	0	1	0	0	0	3
Borgne	B7	23	1	2	52	0		0																							3
Borgne	B7	3	1	2	22	0		0																							3
Borgne	B7	3	2	1	5	0		0																							3
Borgne	B7	4	9	1	3	0		0																							3
Borgne	B7	4	3	1	20	0		0																							3
Borgne	B7	4	6	2	8	0		0																							3
Borgne	B7	4	1	2	36	0		0																							3
Borgne	B7	4	7	1	10	0		0																							3
Borgne	B7	4	2	1	42	0		0																							3
Borgne	B7	4	4	1	18	0		0																							3
Borgne	B7	4	10	1	15	1	2010-12-07	1	1	2010-12-07	1	1	4	1	1	0	0	0	0	0	0	0	0	1	0	0	0	0	0	0	3
Borgne	B7	4	8	1	5	0		1	1	2011-03-15	2	1	2	1	2	0	0	0	0	0	0	0	0	0	0	0	1	0	0	0	3
Borgne	B7	4	5	2	12	0		0																							3
Borgne	B7	5	2	1	54	0		0																							3
Borgne	B7	5	4	1	16	0		0																							3
Borgne	B7	5	7	2	58	1	2010-10-22	0																							3
Borgne	B7	5	3	2	17	0		0																							3
Borgne	B7	5	6	1	45	0		0																							3
Borgne	B7	5	5	2	18	0		0																							3
Borgne	B7	5	1	2	23	0		0																							3
Borgne	B7	6	2	2	35	0		0																							3
Borgne	B7	6	3	2	20	0		0																							3
Borgne	B7	6	4	2	18	0		0																							3
Borgne	B7	6	5	1	32	0		0																							3
Borgne	B7	6	6	1	17	0		0																							3
Borgne	B7	6	1	2	30	0		1	1	2011-05-04	2	0	2	0	2	0	0	0	0	1	0	0	0	0	0	0	0	0	0	0	3
Borgne	B7	7	2	1	35	0		0																							3
Borgne	B7	7	1	2	23	0		0																							3
Borgne	B7	7	3	2	3	0		0																							3
Borgne	B7	8	11	1	1	0		1	1	2010-11-28	3	1	3	1	2	0	0	0	0	0	0	0	0	1	0	0	0	0	0	0	3
Borgne	B7	8	4	2	22	0		0																							3
Borgne	B7	8	9	2	2	0		0																							3
Borgne	B7	8	10	1	3	0		0																							3
Borgne	B7	8	2	2	24	0		0																							3
Borgne	B7	8	6	1	27	0		0																							3
Borgne	B7	8	3	1	24	0		0																							3
Borgne	B7	8	5	2	18	0		0																							3
Borgne	B7	8	8	1	23	0		0																							3
Borgne	B7	8	1	2	50	0		0																							3
Borgne	B7	8	7	2	8	0		0																							3
Borgne	B7	9	8	2	4	0		1	1	2011-05-02	3	1	2	1	2	0	0	0	0	0	0	0	0	1	0	0	0	0	0	0	3
Borgne	B7	9	2	2	40	0		0																							3
Borgne	B7	9	1	1	45	0		0																							3
Borgne	B7	9	5	1	13	0		0																							3
Borgne	B7	9	7	1	10	0		0																							3
Borgne	B7	9	6	1	16	0		0																							3
Borgne	B7	9	4	1	18	0		0																							3
Borgne	B7	9	9	1	8	0		0																							3
Borgne	B7	9	3	2	20	0		0																							3
Borgne	B8	1	9	2	3	0		0																							3
Borgne	B8	1	3	1	23	0		1	1	2010-12-20	6	0	2	0	2	0	0	0	0	1	0	0	0	0	0	0	0	0	0	0	3
Borgne	B8	1	5	1	19	0		1	1	2010-12-27	7	1	3	1	2	0	0	0	0	0	0	0	0	0	0	0	1	0	0	0	3
Borgne	B8	1	1	1	32	0		0																							3
Borgne	B8	1	8	1	6	0		0																							3
Borgne	B8	1	10	2	2	0		0																							3
Borgne	B8	1	2	1	25	0		1	1	2010-12-15	3	0	2	0	2	0	0	0	0	0	0	1	0	0	0	0	0	0	0	0	3
Borgne	B8	1	4	2	20	0		0																							3
Borgne	B8	1	6	1	70	0		1	1	2010-12-22	10	1	2	0	2	0	0	0	0	0	0	1	0	0	0	0	0	0	0	0	3
Borgne	B8	1	7	1	40	0		1	1	2010-12-29	3	0	2	0	2	0	0	0	0	1	0	0	0	0	0	0	0	0	0	0	3
Borgne	B8	10	7	2	20	0		0																							3
Borgne	B8	10	8	2	16	0		0																							3
Borgne	B8	10	2	2	50	0		0																							3
Borgne	B8	10	3	1	37	0		0																							3
Borgne	B8	10	1	1	54	0		0																							3
Borgne	B8	10	11	1	3	0		0																							3
Borgne	B8	10	6	1	22	0		0																							3
Borgne	B8	10	5	2	24	0		0																							3
Borgne	B8	10	4	1	27	0		0																							3
Borgne	B8	10	10	2	2	0		0																							3
Borgne	B8	10	12	2	5	0		0																							3
Borgne	B8	10	9	1	12	0		0																							3
Borgne	B8	11	2	2	60	0		0																							3
Borgne	B8	11	3	2	22	0		0																							3
Borgne	B8	11	1	1	75	0		1	1	2011-03-20	4	1	3	1	2	0	0	0	0	0	0	0	0	0	1	0	0	0	0	0	3
Borgne	B8	11	4	2	24	0		0																							3
Borgne	B8	12	3	2	21	0		0																							3
Borgne	B8	12	2	2	23	0		0																							3
Borgne	B8	12	1	2	45	0		0																							3
Borgne	B8	13	1	1	50	0		0																							3
Borgne	B8	13	2	2	42	0		1	1	2010-12-19	3	1	3	1	2	0	0	0	0	0	0	0	0	0	1	0	0	0	0	0	3
Borgne	B8	13	3	2	18	0		0																							3
Borgne	B8	15	3	1	25	0		0																							3
Borgne	B8	15	1	1	35	0		0																							3
Borgne	B8	15	2	1	22	0		0																							3
Borgne	B8	15	4	2	10	0		0																							3
Borgne	B8	16	3	2	4	0		1	1	2011-03-29	5	1	2	1	2	0	0	0	0	0	0	0	0	0	0	0	1	0	0	0	3
Borgne	B8	16	4	1	2	0		0																							3
Borgne	B8	16	1	1	29	0		0																							3
Borgne	B8	16	2	2	27	0		0																							3
Borgne	B8	17	3	2	5	0		0																							3
Borgne	B8	17	2	2	28	0		0																							3
Borgne	B8	17	1	1	33	0		0																							3
Borgne	B8	18	3	2	10	0		0																							3
Borgne	B8	18	1	1	40	0		1	1	2010-12-28	6	1	3	1	2	0	0	0	0	0	0	0	0	0	0	0	1	0	0	0	3
Borgne	B8	18	2	2	35	0		0																							3
Borgne	B8	19	1	1	24	0		0																							3
Borgne	B8	19	2	2	22	0		0																							3
Borgne	B8	19	3	1	3	0		0																							3
Borgne	B8	2	3	2	28	0		0																							3
Borgne	B8	2	2	2	30	0		0																							3
Borgne	B8	2	1	2	78	0		1	1	2011-02-20	10	0	3	1	2	0	0	0	0	0	0	0	0	0	0	0	1	0	0	0	3
Borgne	B8	20	2	2	16	0		1	1	2011-02-14	5	1	2	1	2	0	0	0	0	0	0	0	0	0	0	0	1	0	0	0	3
Borgne	B8	20	3	1	58	0		0																							3
Borgne	B8	20	1	2	49	0		0																							3
Borgne	B8	20	4	1	15	0		0																							3
Borgne	B8	21	3	1	12	0		0																							3
Borgne	B8	21	1	2	37	0		0																							3
Borgne	B8	21	2	1	39	0		0																							3
Borgne	B8	22	1	1	60	0		0																							3
Borgne	B8	22	3	2	25	0		0																							3
Borgne	B8	22	4	1	17	0		0																							3
Borgne	B8	22	2	2	58	0		0																							3
Borgne	B8	23	4	2	40	0		1	1	2010-12-18	6	1	2	1	2	0	0	0	0	0	0	0	0	0	0	0	1	0	0	0	3
Borgne	B8	23	2	2	14	0		0																							3
Borgne	B8	23	1	1	18	0		0																							3
Borgne	B8	23	5	1	47	0		0																							3
Borgne	B8	23	3	2	20	0		0																							3
Borgne	B8	3	6	1	10	0		1	1	2011-01-15	4	1	2	0	2	0	0	0	0	1	0	0	0	0	0	0	0	0	0	0	3
Borgne	B8	3	2	1	57	0		0																							3
Borgne	B8	3	1	2	50	0		1	1	2011-02-10	15	0	3	1	2	0	0	0	0	0	0	0	0	0	0	0	1	0	0	0	3
Borgne	B8	3	5	2	15	0		0																							3
Borgne	B8	3	4	2	17	0		0																							3
Borgne	B8	3	3	2	20	0		0																							3
Borgne	B8	4	3	2	23	0		0																							3
Borgne	B8	4	1	1	55	0		0																							3
Borgne	B8	4	4	2	20	0		0																							3
Borgne	B8	4	6	2	3	0		0																							3
Borgne	B8	4	5	2	18	0		0																							3
Borgne	B8	4	2	2	50	0		0																							3
Borgne	B8	5	5	1	19	0		0																							3
Borgne	B8	5	6	1	17	0		1	1	2010-12-27	5	1	2	1	2	0	0	0	0	0	0	0	0	0	0	0	1	0	0	0	3
Borgne	B8	5	3	1	28	0		1	1	2010-12-20	8	1	2	1	2	0	0	0	0	0	0	0	0	0	0	0	1	0	0	0	3
Borgne	B8	5	4	2	22	0		1	1	2010-12-22	7	1	2	1	2	0	0	0	0	0	0	0	0	0	0	0	1	0	0	0	3
Borgne	B8	5	2	2	60	0		0																							3
Borgne	B8	5	1	1	70	0		0																							3
Borgne	B8	5	7	2	16	0		0																							3
Borgne	B8	6	4	1	18	0		0																							3
Borgne	B8	6	2	1	60	0		0																							3
Borgne	B8	6	3	2	22	0		0																							3
Borgne	B8	6	5	2	2	0		0																							3
Borgne	B8	6	1	2	57	0		1	1	2010-11-20	7	1	2	1	2	0	0	0	0	0	0	0	0	0	0	0	1	0	0	0	3
Borgne	B8	7	2	2	52	0		1	1	2010-11-20	6	1	2	1	2	0	0	0	0	0	0	0	0	0	0	0	1	0	0	0	3
Borgne	B8	7	3	2	45	0		0																							3
Borgne	B8	7	1	1	58	0		0																							3
Borgne	B8	7	4	2	2	0		0																							3
Borgne	B8	8	1	1	57	0		0																							3
Borgne	B8	8	3	1	30	0		0																							3
Borgne	B8	8	6	2	16	0		1	1	2010-12-05	6	1	2	1	2	0	0	0	0	0	0	0	0	0	0	0	1	0	0	0	3
Borgne	B8	8	2	2	53	0		1	1	2010-12-20	7	1	2	1	2	0	0	0	0	0	0	0	0	0	0	0	1	0	0	0	3
Borgne	B8	8	5	1	18	0		1	1	2010-11-28	8	1	2	1	2	0	0	0	0	0	0	0	0	0	0	0	1	0	0	0	3
Borgne	B8	8	4	2	28	0		1	1	2010-11-22	5	1	2	1	2	0	0	0	0	0	0	0	0	0	0	0	1	0	0	0	3
Borgne	B8	8	7	1	14	0		1	1	2010-12-16	3	1	2	0	2	0	0	0	0	1	0	0	0	0	0	0	0	0	0	0	3
Borgne	B8	9	3	2	35	0		0																							3
Borgne	B8	9	2	2	75	0		0																							3
Borgne	B8	9	1	2	65	0		0																							3
Borgne	B8	9	4	1	11	0		0																							3
Borgne	B8	9	5	2	20	0		1	1	2011-01-14	6	1	3	1	2	0	0	0	0	0	0	0	0	0	1	0	0	0	0	0	3
Borgne	B8	14	1	1	80	0		0																							3
Borgne	B8	14	2	2	75	0		0																							3
Borgne	B9	1	1	1	38	0		0																							3
Borgne	B9	1	2	2	70	0		0																							3
Borgne	B9	10	2	2	22	0		0																							3
Borgne	B9	10	4	2	30	0		0																							3
Borgne	B9	10	1	2	54	0		0																							3
Borgne	B9	10	5	1	60	0		0																							3
Borgne	B9	10	3	2	16	0		0																							3
Borgne	B9	10	6	1	19	0		0																							3
Borgne	B9	10	7	1	21	0		0																							3
Borgne	B9	10	8	1	15	0		0																							3
Borgne	B9	11	3	1	18	0		1	1	2010-11-05	2	1	2	0	2	0	0	1	0	0	0	0	0	0	0	0	0	0	0	0	3
Borgne	B9	11	4	2	36	0		0																							3
Borgne	B9	11	2	1	24	0		0																							3
Borgne	B9	11	1	1	45	0		0																							3
Borgne	B9	11	5	2	20	0		0																							3
Borgne	B9	12	5	1	20	0		0																							3
Borgne	B9	12	3	1	24	0		0																							3
Borgne	B9	12	4	1	22	0		0																							3
Borgne	B9	12	7	1	45	0		0																							3
Borgne	B9	12	6	1	14	0		0																							3
Borgne	B9	12	8	1	14	0		0																							3
Borgne	B9	12	1	2	50	0		1	1	2011-03-05	3	0	3	1	2	0	0	0	0	0	0	0	0	0	0	0	1	0	0	0	3
Borgne	B9	12	2	2	15	0		0																							3
Borgne	B9	13	2	2	1	0		0																							3
Borgne	B9	13	3	1	24	0		0																							3
Borgne	B9	13	1	2	24	0		1	2	2011-04-08	2	0	2	0	2	1	0	1	0	0	0	0	0	0	0	0	0	0	0	0	3
Borgne	B9	14	2	1	0	0		0																							3
Borgne	B9	14	1	1	22	0		1	1	2011-02-16	1	0	3	1	2	0	0	0	0	0	0	0	0	0	0	0	1	0	0	0	3
Borgne	B9	14	3	2	21	0		1	1	2011-02-16	1	0	2	0	2	1	0	0	0	0	0	0	0	0	0	0	0	0	0	0	3
Borgne	B9	15	2	2	0	0		0																							3
Borgne	B9	15	3	1	23	0		0																							3
Borgne	B9	15	1	2	20	0		0																							3
Borgne	B9	16	5	1	3	0		0																							3
Borgne	B9	16	1	2	45	0		0																							3
Borgne	B9	16	3	1	50	0		0																							3
Borgne	B9	16	4	1	10	0		0																							3
Borgne	B9	16	2	2	5	0		0																							3
Borgne	B9	17	1	1	53	0		0																							3
Borgne	B9	17	2	1	17	0		0																							3
Borgne	B9	17	4	1	6	0		0																							3
Borgne	B9	17	5	2	48	0		1	1	2011-02-25	7	1	3	1	2	0	0	0	0	0	0	0	0	0	0	0	1	0	0	0	3
Borgne	B9	17	6	2	22	0		0																							3
Borgne	B9	17	3	1	9	0		0																							3
Borgne	B9	17	7	2	18	0		0																							3
Borgne	B9	18	1	2	45	0		0																							3
Borgne	B9	18	2	2	18	0		0																							3
Borgne	B9	18	6	1	4	0		0																							3
Borgne	B9	18	4	1	7	0		0																							3
Borgne	B9	18	3	2	7	0		0																							3
Borgne	B9	18	5	1	17	0		0																							3
Borgne	B9	19	2	2	5	0		0																							3
Borgne	B9	19	1	2	21	0		0																							3
Borgne	B9	2	3	2	15	0		0																							3
Borgne	B9	2	1	2	52	0		0																							3
Borgne	B9	2	4	1	20	0		0																							3
Borgne	B9	2	5	1	60	0		0																							3
Borgne	B9	2	2	2	18	0		0																							3
Borgne	B9	20	5	1	52	0		0																							3
Borgne	B9	20	1	2	80	0		0																							3
Borgne	B9	20	2	2	60	0		0																							3
Borgne	B9	20	4	2	12	0		0																							3
Borgne	B9	20	3	2	58	0		0																							3
Borgne	B9	20	6	1	20	0		0																							3
Borgne	B9	21	3	2	54	0		0																							3
Borgne	B9	21	1	1	56	0		0																							3
Borgne	B9	21	5	1	50	0		0																							3
Borgne	B9	21	6	1	14	0		0																							3
Borgne	B9	21	2	2	8	0		0																							3
Borgne	B9	21	4	2		0		0																							3
Borgne	B9	22	1	2	40	0		0																							3
Borgne	B9	22	2	2	12	0		0																							3
Borgne	B9	23	2	1	12	0		0																							3
Borgne	B9	23	3	2	25	0		0																							3
Borgne	B9	23	1	1	30	0		0																							3
Borgne	B9	3	6	2	5	0		0																							3
Borgne	B9	3	7	2	30	0		1	2	2011-04-18	4	0	2	0	2	0	0	0	0	1	0	0	0	0	0	0	0	0	0	0	3
Borgne	B9	3	3	1	12	0		0																							3
Borgne	B9	3	2	1	14	0		0																							3
Borgne	B9	3	1	1	32	0		1	2	2011-02-25	2	0	2	0	2	0	0	0	0	0	0	1	0	0	0	0	0	0	0	0	3
Borgne	B9	3	5	2	7	0		1	1	2011-03-22	3	0	2	1	2	0	0	0	0	0	0	0	0	0	0	0	0	1	0	0	3
Borgne	B9	3	4	1	10	0		0																							3
Borgne	B9	4	4	1	11	0		0																							3
Borgne	B9	4	6	2	13	0		0																							3
Borgne	B9	4	1	1	45	0		0																							3
Borgne	B9	4	5	2	42	0		1	1	2011-03-21	2	0	2	1	2	0	0	0	0	0	0	0	0	0	0	0	0	1	0	0	3
Borgne	B9	4	3	1	21	0		0																							3
Borgne	B9	4	2	1	14	0		0																							3
Borgne	B9	5	2	1	62	0		1	2	2011-02-15	2	0	2	1	2	0	0	0	0	0	0	0	0	0	0	0	0	1	0	0	3
Borgne	B9	5	1	2	55	0		0																							3
Borgne	B9	5	4	1	21	0		0																							3
Borgne	B9	5	3	1	16	0		1	1	2010-11-22	2	1	2	1	2	0	0	0	0	0	0	0	0	0	0	0	0	1	0	0	3
Borgne	B9	6	1	2	35	0		0																							3
Borgne	B9	6	5	2	1	0		1	1	2011-03-15	3	1	2	1	2	0	0	0	0	0	0	0	0	0	0	0	0	1	0	0	3
Borgne	B9	6	9	1	6	0		0																							3
Borgne	B9	6	8	1	16	0		0																							3
Borgne	B9	6	3	2	12	0		0																							3
Borgne	B9	6	2	2	24	0		0																							3
Borgne	B9	6	4	2	6	0		0																							3
Borgne	B9	6	6	1	20	0		0																							3
Borgne	B9	6	7	1	18	0		0																							3
Borgne	B9	7	2	2	30	0		0																							3
Borgne	B9	7	4	1	18	0		0																							3
Borgne	B9	7	3	2	29	0		0																							3
Borgne	B9	7	1	1	38	0		0																							3
Borgne	B9	7	5	2	15	0		0																							3
Borgne	B9	7	6	1	10	0		1	1	2011-03-12	3	1	2	0	2	0	0	0	0	1	0	0	0	0	0	0	0	0	0	0	3
Borgne	B9	8	6	1	10	0		0																							3
Borgne	B9	8	2	2	46	0		0																							3
Borgne	B9	8	5	1	18	0		0																							3
Borgne	B9	8	1	1	56	0		0																							3
Borgne	B9	8	3	2	38	0		0																							3
Borgne	B9	8	4	2	26	0		1	1	2010-11-26	4	1	3	1	2	0	0	0	0	0	0	0	0	1	0	0	0	0	0	0	3
Borgne	B9	9	2	2	0	0		0																							3
Borgne	B9	9	1	2	25	0		1	1	2011-04-17	3	0	2	1	2	0	0	0	0	0	0	0	0	0	0	0	0	0	1	0	3
Borgne	B9	9	3	1	30	0		0																							3
Borgne	B10	1	4	2	17	1	2011-01-22	1	1	2011-01-12	2	1	3	0	1	0	0	1	0	0	0	0	0	0	0	0	0	0	0	0	3
Borgne	B10	1	5	1	6	0		0																							3
Borgne	B10	1	3	2	23	0		0																							3
Borgne	B10	1	2	2	67	0		0																							3
Borgne	B10	1	1	1	48	0		0																							3
Borgne	B10	10	3		47	0		0																							3
Borgne	B10	10	1		71	0		0																							3
Borgne	B10	10	6		11	0		0																							3
Borgne	B10	10	7		7	1	2010-12-26	0																							3
Borgne	B10	10	2		62	0		0																							3
Borgne	B10	10	5		27	0		0																							3
Borgne	B10	10	4		36	0		0																							3
Borgne	B10	11	2	2	62	0		0																							3
Borgne	B10	11	1	1	51	1	2010-10-25	1	1	2010-10-24	1	1	3	0	1	0	0	1	0	0	0	0	0	0	0	0	0	0	0	0	3
Borgne	B10	11	4	1	34	0		0																							3
Borgne	B10	11	8	2	6	1	2010-12-30	0																							3
Borgne	B10	11	5	1	22	0		0																							3
Borgne	B10	11	6	2	32	0		0																							3
Borgne	B10	11	7	2	20	0		0																							3
Borgne	B10	11	3	1	39	0		0																							3
Borgne	B10	12	8	1	4	0		0																							3
Borgne	B10	12	2	2	43	0		1	1	2011-01-04	2	0	2	0	2	0	0	0	0	0	0	1	0	0	0	0	0	0	0	0	3
Borgne	B10	12	5	2	19	0		1	1	2011-01-05	3	1	2	1	2	0	0	0	0	0	0	0	0	0	0	1	0	0	0	0	3
Borgne	B10	12	6	2	16	0		0																							3
Borgne	B10	12	3	1	26	0		1	1	2011-01-02	1	0	2	0	2	0	0	0	0	0	0	1	0	0	0	0	0	0	0	0	3
Borgne	B10	12	9	1	5	0		1	1	2011-01-04	1	0	2	0	2	0	0	0	0	0	0	1	0	0	0	0	0	0	0	0	3
Borgne	B10	12	1	1	45	0		1	1	2011-01-02	1	0	2	0	2	0	0	0	0	0	0	1	0	0	0	0	0	0	0	0	3
Borgne	B10	12	7	2	8	0		1	1	2011-01-03	2	0	2	1	2	0	0	0	0	0	0	0	0	0	0	1	0	0	0	0	3
Borgne	B10	12	4	1	23	0		1	1	2011-01-03	2	1	2	0	2	0	0	0	0	0	0	1	0	0	0	0	0	0	0	0	3
Borgne	B10	13	3	1	0	0		0																							3
Borgne	B10	13	1	1	28	0		0																							3
Borgne	B10	13	2		18	0		0																							3
Borgne	B10	14	5	1	6	0		0																							3
Borgne	B10	14	7	2	3	0		0																							3
Borgne	B10	14	3	1	9	0		0																							3
Borgne	B10	14	8	2	1	0		0																							3
Borgne	B10	14	2	2	30	0		0																							3
Borgne	B10	14	1	1	33	0		0																							3
Borgne	B10	14	4	1	8	0		0																							3
Borgne	B10	15	2	2	82	0		0																							3
Borgne	B10	15	4	2	54	0		0																							3
Borgne	B10	15	7	1	27	0		1	1	2011-04-22	2	0	2	1	2	0	0	0	0	0	0	0	0	0	0	0	1	0	0	0	3
Borgne	B10	15	1	1	85	1	2011-01-31	0																							3
Borgne	B10	15	5	1	42	0		0																							3
Borgne	B10	15	3	1	55	0		0																							3
Borgne	B10	15	6	2	36	0		0																							3
Borgne	B10	16	1	2	26	0		0																							3
Borgne	B10	16	4	2	2	0		1	1	2011-01-23	3	1	3	1	2	0	0	0	0	0	0	0	0	0	0	0	1	0	0	0	3
Borgne	B10	16	2	1	35	0		0																							3
Borgne	B10	16	3	1	4	0		1	1	2011-01-21	2	1	2	0	2	0	0	0	0	1	0	0	0	0	0	0	0	0	0	0	3
Borgne	B10	17	5	1	29	0		0																							3
Borgne	B10	17	2	1	25	0		0																							3
Borgne	B10	17	4	2	37	0		0																							3
Borgne	B10	17	1	1	17	0		0																							3
Borgne	B10	17	3	2	22	0		0																							3
Borgne	B10	18	4	1	10	0		0																							3
Borgne	B10	18	3	2	2	0		0																							3
Borgne	B10	18	1	1	28	0		0																							3
Borgne	B10	18	5	2	76	1	2011-04-23	0																							3
Borgne	B10	18	2	2	25	0		0																							3
Borgne	B10	19	2	1	44	0		0																							3
Borgne	B10	19	3	1	9	0		0																							3
Borgne	B10	19	4	2	6	0		0																							3
Borgne	B10	19	1	2	32	0		0																							3
Borgne	B10	2	1	1	60	1	2010-11-18	1	1	2010-11-18	1	1	3	0	1	0	0	1	0	0	0	0	0	0	0	0	0	0	0	0	3
Borgne	B10	2	6	1	17	0		1	1	2010-11-29	3	1	2	0	2	0	0	1	0	0	0	0	0	0	0	0	0	0	0	0	3
Borgne	B10	2	4	2	25	0		0																							3
Borgne	B10	2	3	1	30	0		0																							3
Borgne	B10	2	5	2	22	0		0																							3
Borgne	B10	2	7	1	10	0		0																							3
Borgne	B10	2	2	2	55	0		0																							3
Borgne	B10	2	8	1	7	0		0																							3
Borgne	B10	20	4	1	7	0		0																							3
Borgne	B10	20	5	1	0	0		0																							3
Borgne	B10	20	1	1	39	0		0																							3
Borgne	B10	20	3	2	12	0		0																							3
Borgne	B10	20	2	2	32	0		0																							3
Borgne	B10	21	5	2	77	0		0																							3
Borgne	B10	21	7	1	20	1	2010-12-15	0																							3
Borgne	B10	21	4	1	38	0		0																							3
Borgne	B10	21	3	2	45	0		0																							3
Borgne	B10	21	2	2	52	0		0																							3
Borgne	B10	21	1	1	68	0		0																							3
Borgne	B10	21	6	2	68	1	2011-02-28	0																							3
Borgne	B10	22	2	2	28	0		0																							3
Borgne	B10	22	1	1	34	0		0																							3
Borgne	B10	23	7	1	22	0		0																							3
Borgne	B10	23	3	1	70	0		0																							3
Borgne	B10	23	2	1	59	0		1	1	2011-01-24	4	1	3	1	2	0	0	0	0	0	0	0	0	1	0	0	0	0	0	0	3
Borgne	B10	23	4	2	60	0		0																							3
Borgne	B10	23	6	2	24	0		1	1	2011-01-25	3	1	3	1	2	0	0	0	0	0	0	0	0	1	0	0	0	0	0	0	3
Borgne	B10	23	1	1	68	0		0																							3
Borgne	B10	23	5	2	66	0		0																							3
Borgne	B10	24	3	1	18	0		0																							3
Borgne	B10	24	5	2	11	0		1	1	2010-11-27	3	1	3	0	2	0	0	0	0	0	0	0	0	0	0	0	0	0	0	0	3
Borgne	B10	24	2	2	35	0		0																							3
Borgne	B10	24	4	2	14	0		0																							3
Borgne	B10	24	1	1	40	0		0																							3
Borgne	B10	24	6	1	17	0		0																							3
Borgne	B10	3	2	2	28	0		0																							3
Borgne	B10	3	5	1	3	0		0																							3
Borgne	B10	3	3	2	8	0		0																							3
Borgne	B10	3	4	1	5	0		0																							3
Borgne	B10	3	1	1	34	0		0																							3
Borgne	B10	4	5	1	65	0		0																							3
Borgne	B10	4	2	1	73	0		1	1	2010-10-26	2	1	2	0	2	0	0	1	0	0	0	0	0	0	0	0	0	0	0	0	3
Borgne	B10	4	7	1	7	0		0																							3
Borgne	B10	4	8	1	4	0		0																							3
Borgne	B10	4	1	1	75	0		1	1	2010-10-28	2	0	2	0	2	0	0	0	0	0	0	1	0	0	0	0	0	0	0	0	3
Borgne	B10	4	6	1	12	0		0																							3
Borgne	B10	4	4	2	44	0		0																							3
Borgne	B10	4	3	2	64	0		1	1	2010-11-04	1	0	2	0	2	0	0	0	0	0	0	1	0	0	0	0	0	0	0	0	3
Borgne	B10	5	5	2	28	0		0																							3
Borgne	B10	5	4	1	55	0		1	1	2010-11-20	6	1	3	0	2	0	0	0	0	0	0	1	0	0	0	0	0	0	0	0	3
Borgne	B10	5	7	1	5	0		0																							3
Borgne	B10	5	6	1	6	0		0																							3
Borgne	B10	5	8	1	7	0		0																							3
Borgne	B10	5	1	1	80	0		1	1	2010-11-29	4	1	3	0	2	0	0	0	0	0	0	1	0	0	0	0	0	0	0	0	3
Borgne	B10	5	3	1	45	0		1	1	2010-11-15	3	1	3	0	2	0	0	0	0	0	0	1	0	0	0	0	0	0	0	0	3
Borgne	B10	5	2	2	78	0		0																							3
Borgne	B10	6	4	1	12	0		0																							3
Borgne	B10	6	3	2	18	0		0																							3
Borgne	B10	6	1	1	45	0		0																							3
Borgne	B10	6	5	1	6	0		0																							3
Borgne	B10	6	2	2	37	0		0																							3
Borgne	B10	7	3	2	2	0		0																							3
Borgne	B10	7	2	2	19	0		0																							3
Borgne	B10	7	1	1	26	0		0																							3
Borgne	B10	8	1	1	77	0		0																							3
Borgne	B10	8	2	2	88	0		0																							3
Borgne	B10	8	4	1	26	0		0																							3
Borgne	B10	8	3	2	37	0		0																							3
Borgne	B10	8	6	2	7	0		0																							3
Borgne	B10	8	5	1	21	0		0																							3
Borgne	B10	9	2	2	31	0		0																							3
Borgne	B10	9	3	2	24	0		0																							3
Borgne	B10	9	5	1	9	0		0																							3
Borgne	B10	9	4	1	16	0		0																							3
Borgne	B10	9	1	1	38	0		0																							3
Borgne	B11	1	2	1	45	0		0																							3
Borgne	B11	1	8	2	13	0		0																							3
Borgne	B11	1	11	1	3	0		0																							3
Borgne	B11	1	9	2	11	0		0																							3
Borgne	B11	1	12	1	25	0		0																							3
Borgne	B11	1	7	1	16	0		0																							3
Borgne	B11	1	3	1	24	0		0																							3
Borgne	B11	1	1	2	44	0		0																							3
Borgne	B11	1	10	1	7	0		0																							3
Borgne	B11	1	6	1	18	0		0																							3
Borgne	B11	1	4	1	22	0		0																							3
Borgne	B11	1	5	2	20	0		0																							3
Borgne	B11	10	4	2	14	0		0																							3
Borgne	B11	10	1	1	35	0		0																							3
Borgne	B11	10	3	2	25	0		0																							3
Borgne	B11	10	2	1	18	0		0																							3
Borgne	B11	10	5	2	9	0		0																							3
Borgne	B11	11	6	2	9	0		0																							3
Borgne	B11	11	5	2	12	0		0																							3
Borgne	B11	11	4	2	45	0		0																							3
Borgne	B11	11	3	1	22	0		0																							3
Borgne	B11	11	2	1	27	0		0																							3
Borgne	B11	11	1	1	50	0		0																							3
Borgne	B11	12	1	2	30	0		0																							3
Borgne	B11	12	4	1	5	0		0																							3
Borgne	B11	12	3	1	7	0		0																							3
Borgne	B11	12	2	2	9	0		1	1	2010-10-25	3	0	2	1	2	0	0	0	0	0	0	0	0	0	0	0	1	0	0	0	3
Borgne	B11	13	7	1	8	0		0																							3
Borgne	B11	13	2	2	40	0		0																							3
Borgne	B11	13	6	1	16	0		0																							3
Borgne	B11	13	4	2	24	0		0																							3
Borgne	B11	13	1	1	68	0		0																							3
Borgne	B11	13	3	2	30	0		1	1	2011-03-12	3	1	3	1	2	0	0	0	0	0	0	0	0	0	0	0	1	0	0	0	3
Borgne	B11	13	5	1	18	0		0																							3
Borgne	B11	14	1	1	78	0		0																							3
Borgne	B11	14	8	2	9	0		0																							3
Borgne	B11	14	5	1	36	0		0																							3
Borgne	B11	14	4	1	56	0		0																							3
Borgne	B11	14	6	1	30	0		0																							3
Borgne	B11	14	9	1	3	0		0																							3
Borgne	B11	14	3	1	60	0		0																							3
Borgne	B11	14	7	1	18	0		0																							3
Borgne	B11	14	10	1	1	0		0																							3
Borgne	B11	14	2	2	74	0		0																							3
Borgne	B11	15	3	1	20	0		0																							3
Borgne	B11	15	1	2	75	0		0																							3
Borgne	B11	15	2	1	80	0		0																							3
Borgne	B11	16	5	2	2	0		0																							3
Borgne	B11	16	9	1	4	0		0																							3
Borgne	B11	16	11	1	16	0		0																							3
Borgne	B11	16	4	2	7	0		0																							3
Borgne	B11	16	2	2	20	0		0																							3
Borgne	B11	16	3	2	14	0		0																							3
Borgne	B11	16	1	2	66	0		0																							3
Borgne	B11	16	8	1	26	0		0																							3
Borgne	B11	16	6	1	70	0		0																							3
Borgne	B11	16	12	1	20	0		0																							3
Borgne	B11	16	10	1	10	0		0																							3
Borgne	B11	16	7	1	30	0		0																							3
Borgne	B11	17	5	2	30	0		0																							3
Borgne	B11	17	6	1	20	0		0																							3
Borgne	B11	17	1	1	80	0		0																							3
Borgne	B11	17	8	1	9	0		0																							3
Borgne	B11	17	3	2	74	0		0																							3
Borgne	B11	17	2	2	78	0		0																							3
Borgne	B11	17	4	2	60	0		0																							3
Borgne	B11	17	7	1	18	0		0																							3
Borgne	B11	18	1	2	20	0		0																							3
Borgne	B11	18	2	1	20	0		0																							3
Borgne	B11	19	1	2	50	0		0																							3
Borgne	B11	19	3	1	16	0		0																							3
Borgne	B11	19	5	1	55	0		0																							3
Borgne	B11	19	2	1	20	0		0																							3
Borgne	B11	19	4	1	10	0		0																							3
Borgne	B11	20	3	2	15	0		0																							3
Borgne	B11	20	5	1	47	0		0																							3
Borgne	B11	20	4	2	8	0		0																							3
Borgne	B11	20	1	2	40	0		1	1	2010-12-18	3	1	2	1	2	0	0	0	0	0	0	0	0	0	0	0	1	0	0	0	3
Borgne	B11	20	6	1	18	0		0																							3
Borgne	B11	20	2	2	10	0		0																							3
Borgne	B11	21	1	1	26	0		0																							3
Borgne	B11	21	5	1	3	0		0																							3
Borgne	B11	21	4	1	5	0		0																							3
Borgne	B11	21	2	2	18	0		0																							3
Borgne	B11	21	3	2	10	0		0																							3
Borgne	B11	22	3	2	21	0		0																							3
Borgne	B11	22	4	2	19	0		0																							3
Borgne	B11	22	2	1	26	0		1	1	2010-12-20	3	1	3	1	2	0	0	0	0	0	0	0	0	0	0	0	1	0	0	0	3
Borgne	B11	22	1	1	28	0		0																							3
Borgne	B11	22	7	1	7	0		0																							3
Borgne	B11	22	6	2	9	0		0																							3
Borgne	B11	22	5	2	10	0		0																							3
Borgne	B11	23	5	2	1	0		0																							3
Borgne	B11	23	1	1	24	0		0																							3
Borgne	B11	23	3	2	20	0		0																							3
Borgne	B11	23	4	2	6	0		0																							3
Borgne	B11	23	2	1	3	0		0																							3
Borgne	B11	3	2	1	25	0		1	1	2010-11-02	3	0	2	0	2	0	0	0	0	0	0	1	0	0	0	0	0	0	0	0	3
Borgne	B11	4	5	1	22	0		0																							3
Borgne	B11	4	1	1	65	0		0																							3
Borgne	B11	4	8	2	18	0		1	1		3	0	2	0	2	0	0	0	0	0	0	1	0	0	0	0	0	0	0	0	3
Borgne	B11	4	3	1	26	0		0																							3
Borgne	B11	4	4	1	24	0		0																							3
Borgne	B11	4	6	1	20	0		0																							3
Borgne	B11	4	2	1	28	0		0																							3
Borgne	B11	4	7	2	55	0		1	1	2010-11-25	5	0	2	0	2	0	0	0	0	0	0	1	0	0	0	0	0	0	0	0	3
Borgne	B11	5	1	1	35	0		0																							3
Borgne	B11	5	2	2	5	0		0																							3
Borgne	B11	5	3	2	10	0		0																							3
Borgne	B11	5	4	2	30	0		0																							3
Borgne	B11	6	1	2	45	0		0																							3
Borgne	B11	6	2	1	52	0		0																							3
Borgne	B11	7	3	1	30	0		1	1	2010-12-23	2	1	2	1	2	0	0	0	0	0	0	0	0	0	0	0	1	0	0	0	3
Borgne	B11	7	5	1	22	0		0																							3
Borgne	B11	7	1	2	60	0		0																							3
Borgne	B11	7	4	1	25	0		0																							3
Borgne	B11	7	2	1	65	0		0																							3
Borgne	B11	8	2	2	8	0		0																							3
Borgne	B11	8	4	1	39	0		0																							3
Borgne	B11	8	1	2	36	0		0																							3
Borgne	B11	8	3	2	10	0		0																							3
Borgne	B11	9	4	2	18	0		0																							3
Borgne	B11	9	1	1	38	0		0																							3
Borgne	B11	9	3	2	26	0		0																							3
Borgne	B11	9	2	2	30	0		0																							3
Borgne	B11	9	5	2	9	0		0																							3
Borgne	B11	9	6	1	8	0		0																							3
Borgne	B11	2	1	2	22	0		0																							3
Borgne	B11	2	3	2	17	0		0																							3
Borgne	B11	2	4	2	12	0		0																							3
Borgne	B11	2	2	2	18	0		0																							3
Borgne	B11	2	7	1	41	0		0																							3
Borgne	B11	2	6	2	0	0		0																							3
Borgne	B11	2	5	1	7	0		0																							3
Borgne	B12	3	1	2	19	0		0																							3
Borgne	B12	3	3	2	1	0		1	1	2011-03-06	1	0	2	0	2	0	0	0	0	1	0	0	0	0	0	0	0	0	0	0	3
Borgne	B12	3	2	2	4	0		1	1	2010-12-27	2	0	2	0	2	0	0	0	0	1	0	0	0	0	0	0	0	0	0	0	3
Borgne	B12	1	8	2	13	0		0																							3
Borgne	B12	1	1	1	58	0		0																							3
Borgne	B12	1	4	1	1	0		0																							3
Borgne	B12	1	6	2	9	0		0																							3
Borgne	B12	1	7	2	10	0		0																							3
Borgne	B12	1	5	1	2	0		0																							3
Borgne	B12	1	10	2	62	0		0																							3
Borgne	B12	1	9	2	19	0		0																							3
Borgne	B12	1	2	1	36	0		0																							3
Borgne	B12	1	3	1	15	0		0																							3
Borgne	B12	10	1	2	25	0		1	1	2011-02-02	3	0	2	1	2	0	0	0	0	0	0	0	0	1	0	0	0	0	0	0	3
Borgne	B12	10	4	2	6	0		1	1	2011-01-27	2	0	2	0	2	0	0	0	0	1	0	0	0	0	0	0	0	0	0	0	3
Borgne	B12	10	10	1	3	0		1	1	2011-02-15	3	0	2	0	2	0	0	0	0	1	0	0	0	0	0	0	0	0	0	0	3
Borgne	B12	10	6	2	2	0		1	1	2011-03-27	2	0	2	0	2	0	0	0	0	1	0	0	0	0	0	0	0	0	0	0	3
Borgne	B12	10	8	1	14	0		1	1	2011-02-03	3	0	3	1	2	0	0	0	0	0	0	0	0	1	0	0	0	0	0	0	3
Borgne	B12	10	7	1	25	0		1	1	2011-05-02	1	0	2	0	2	0	0	0	0	1	0	0	0	0	0	0	0	0	0	0	3
Borgne	B12	10	3	2	66	0		1	1	2011-02-20	1	0	2	0	2	0	0	0	0	1	0	0	0	0	0	0	0	0	0	0	3
Borgne	B12	10	2	2	30	0		1	1	2011-01-23	2	0	2	1	2	0	0	0	0	0	0	0	0	1	0	0	0	0	0	0	3
Borgne	B12	10	5	2	4	0		1	1	2011-03-03	3	0	2	0	2	0	0	0	0	1	0	0	0	0	0	0	0	0	0	0	3
Borgne	B12	10	9	1	75	0		1	1	2011-01-13	3	0	2	1	2	0	0	0	0	0	0	0	0	1	0	0	0	0	0	0	3
Borgne	B12	11	3	2	24	0		1	1	2011-03-15	2	1	3	1	2	0	0	0	0	0	0	0	0	1	0	0	0	0	0	0	3
Borgne	B12	11	7	1	17	0		0																							3
Borgne	B12	11	6	1	16	0		0																							3
Borgne	B12	11	5	1	64	0		0																							3
Borgne	B12	11	4	2	58	0		0																							3
Borgne	B12	11	1	2	23	0		1	1	2010-12-15	2	0	2	1	2	0	0	0	0	0	0	0	0	1	0	0	0	0	0	0	3
Borgne	B12	11	2	2	20	0		1	1	2011-02-04	3	0	3	1	2	0	0	0	0	0	0	0	0	1	0	0	0	0	0	0	3
Borgne	B12	12	1	2	28	0		1	1	2011-01-11	2	0	2	1	2	0	0	0	0	0	0	0	0	1	0	0	0	0	0	0	3
Borgne	B12	12	2	1	60	0		1	1	2011-02-12	3	0	2	1	2	0	0	0	0	0	0	0	0	1	0	0	0	0	0	0	3
Borgne	B12	12	5	1	4	0		0																							3
Borgne	B12	12	6	1	30	0		0																							3
Borgne	B12	12	4	1	7	0		0																							3
Borgne	B12	12	3	1	12	0		1	1	2011-01-15	2	0	2	1	2	0	0	0	0	0	0	0	0	1	0	0	0	0	0	0	3
Borgne	B12	13	1	2	50	0		1	1	2011-01-12	2	0	2	0	2	0	0	0	0	1	0	0	0	0	0	0	0	0	0	0	3
Borgne	B12	13	2	2	16	0		0																							3
Borgne	B12	13	5	2	10	0		0																							3
Borgne	B12	13	3	2	34	0		0																							3
Borgne	B12	13	4	2	19	0		0																							3
Borgne	B12	13	6	1	15	0		0																							3
Borgne	B12	14	2	2	15	0		0																							3
Borgne	B12	14	1	2	64	0		1	1	2010-12-27	3	0	2	0	2	0	0	0	0	1	0	0	0	0	0	0	0	0	0	0	3
Borgne	B12	14	3	1	20	0		0																							3
Borgne	B12	15	4	1	15	0		0																							3
Borgne	B12	15	1	2	24	0		1	1	2010-12-20	3	0	2	0	2	0	0	0	0	1	0	0	0	0	0	0	0	0	0	0	3
Borgne	B12	15	5	1	18	0		1	1	2011-01-27	1	0	2	0	2	0	0	0	0	1	0	0	0	0	0	0	0	0	0	0	3
Borgne	B12	15	2	1	30	0		0																							3
Borgne	B12	15	3	2	7	0		1	1	2011-02-03	2	0	2	0	2	0	0	0	0	1	0	0	0	0	0	0	0	0	0	0	3
Borgne	B12	16	7	1	13	0		0																							3
Borgne	B12	16	6	1	15	0		0																							3
Borgne	B12	16	2	2	59	0		1	1	2010-11-26	8	0	3	1	2	0	0	0	0	0	0	0	0	0	0	0	1	0	0	0	3
Borgne	B12	16	5	2	20	0		0																							3
Borgne	B12	16	1	1	53	0		1	1	2010-11-20	3	0	2	0	2	0	0	1	0	0	0	0	0	0	0	0	0	0	0	0	3
Borgne	B12	16	3	2	30	0		0																							3
Borgne	B12	16	4	2	24	0		0																							3
Borgne	B12	16	8	1	7	0		0																							3
Borgne	B12	17	3	2	40	0		0																							3
Borgne	B12	17	7	1	15	0		0																							3
Borgne	B12	17	5	2	27	0		0																							3
Borgne	B12	17	2	1	79	0		0																							3
Borgne	B12	17	6	2	22	0		0																							3
Borgne	B12	17	4	2	38	0		0																							3
Borgne	B12	17	1	2	78	0		0																							3
Borgne	B12	17	10	1	3	0		1	1	2010-11-23	2	0	2	0	2	0	0	1	0	0	0	0	0	0	0	0	0	0	0	0	3
Borgne	B12	17	8	1	10	0		0																							3
Borgne	B12	17	9	1	5	0		0																							3
Borgne	B12	18	12	2	7	0		0																							3
Borgne	B12	18	2	1	89	0		0																							3
Borgne	B12	18	11	2	73	0		1	1	2010-11-21	3	0	2	0	2	0	0	1	0	0	0	0	0	0	0	0	0	0	0	0	3
Borgne	B12	18	9	1	13	0		0																							3
Borgne	B12	18	3	2	43	0		0																							3
Borgne	B12	18	5	2	40	0		0																							3
Borgne	B12	18	6	1	20	0		0																							3
Borgne	B12	18	1	2	83	0		0																							3
Borgne	B12	18	4	2	42	0		0																							3
Borgne	B12	18	8	1	15	0		0																							3
Borgne	B12	18	10	1	10	0		0																							3
Borgne	B12	18	7	1	18	0		0																							3
Borgne	B12	19	7	1	20	0		0																							3
Borgne	B12	19	12	2	2	0		0																							3
Borgne	B12	19	1	1	73	0		1	1	2010-11-27	2	0	2	0	2	0	0	1	0	0	0	0	0	0	0	0	0	0	0	0	3
Borgne	B12	19	4	2	40	0		0																							3
Borgne	B12	19	8	1	17	0		0																							3
Borgne	B12	19	10	2	10	0		0																							3
Borgne	B12	19	2	2	71	0		1	1	2010-11-19	1	0	2	0	2	0	0	1	0	0	0	0	0	0	0	0	0	0	0	0	3
Borgne	B12	19	9	1	7	0		0																							3
Borgne	B12	19	3	2	38	0		1	3	2011-01-20	5	1	3	1	2	0	0	0	0	0	0	0	0	1	0	0	0	0	0	0	3
Borgne	B12	19	11	2	8	0		0																							3
Borgne	B12	19	6	2	30	0		0																							3
Borgne	B12	19	5	2	34	0		0																							3
Borgne	B12	2	3	2	21	0		1	1	2011-02-14	3	1	2	1	2	0	0	0	0	0	0	0	0	1	0	0	0	0	0	0	3
Borgne	B12	2	2	2	1	0		0																							3
Borgne	B12	2	1	1	23	0		0																							3
Borgne	B12	20	3	2	43	0		0																							3
Borgne	B12	20	6	2	30	0		0																							3
Borgne	B12	20	4	2	40	0		0																							3
Borgne	B12	20	2	2	80	0		1	1	2010-12-05	2	0	2	0	2	0	0	1	0	0	0	0	0	0	0	0	0	0	0	0	3
Borgne	B12	20	5	2	33	0		0																							3
Borgne	B12	20	1	1	83	0		1	1	2010-11-30	3	0	2	0	2	0	0	1	0	0	0	0	0	0	0	0	0	0	0	0	3
Borgne	B12	20	8	2	15	1	2010-11-23	1	1	2010-11-20	4	1	3	0	1	0	0	1	0	0	0	0	0	0	0	0	0	0	0	0	3
Borgne	B12	20	7	2	23	0		0																							3
Borgne	B12	21	3	2	31	0		0																							3
Borgne	B12	21	7	2	15	0		0																							3
Borgne	B12	21	4	2	28	0		0																							3
Borgne	B12	21	5	2	16	0		0																							3
Borgne	B12	21	12	2	75	1	2010-12-05	1	1	2010-12-03	3	1	3	0	1	0	0	1	0	0	0	0	0	0	0	0	0	0	0	0	3
Borgne	B12	21	8	1	20	0		0																							3
Borgne	B12	21	9	1	30	0		0																							3
Borgne	B12	21	6	2	13	0		0																							3
Borgne	B12	21	1	2	43	0		0																							3
Borgne	B12	21	2	2	30	0		0																							3
Borgne	B12	21	10	1	78	1	2010-11-20	1	1	2010-11-16	5	1	3	0	1	0	0	1	0	0	0	0	0	0	0	0	0	0	0	0	3
Borgne	B12	22	2	2	83	0		0																							3
Borgne	B12	22	3	2	43	0		0																							3
Borgne	B12	22	5	2	19	0		0																							3
Borgne	B12	22	7	2	10	0		0																							3
Borgne	B12	22	4	2	20	0		0																							3
Borgne	B12	22	8	2	7	0		0																							3
Borgne	B12	22	1	2	30	0		1	1	2011-03-13	1	0	2	0	2	0	0	0	0	1	0	0	0	0	0	0	0	0	0	0	3
Borgne	B12	22	11	1	10	0		0																							3
Borgne	B12	22	6	2	15	0		0																							3
Borgne	B12	22	9	1	71	0		0																							3
Borgne	B12	22	10	1	30	0		0																							3
Borgne	B12	23	11	2	3	0		0																							3
Borgne	B12	23	3	1	85	0		0																							3
Borgne	B12	23	1	1	37	0		0																							3
Borgne	B12	23	8	1	15	0		0																							3
Borgne	B12	23	6	1	20	0		0																							3
Borgne	B12	23	12	2	5	0		1	1	2011-03-03	3	0	2	0	2	0	0	0	0	1	0	0	0	0	0	0	0	0	0	0	3
Borgne	B12	23	10	2	20	0		0																							3
Borgne	B12	23	7	1	16	0		0																							3
Borgne	B12	23	9	2	16	0		0																							3
Borgne	B12	23	4	1	35	0		0																							3
Borgne	B12	23	2	2	83	0		0																							3
Borgne	B12	23	5	1	40	0		0																							3
Borgne	B12	4	3	1	14	0		1	1	2011-04-07	2	0	2	1	2	0	0	0	0	0	0	0	0	1	0	0	0	0	0	0	3
Borgne	B12	4	5	1	10	0		0																							3
Borgne	B12	4	8	2	13	0		0																							3
Borgne	B12	4	9	2	2	0		0																							3
Borgne	B12	4	2	1	17	0		0																							3
Borgne	B12	4	1	1	47	0		1	1	2011-04-07	2	0	2	1	2	0	0	0	0	0	0	0	0	1	0	0	0	0	0	0	3
Borgne	B12	4	7	1	5	0		0																							3
Borgne	B12	4	4	1	12	0		0																							3
Borgne	B12	4	6	1	7	0		0																							3
Borgne	B12	6	8	1	10	0		1	1	2010-11-25	3	0	2	0	2	0	0	1	0	0	0	0	0	0	0	0	0	0	0	0	3
Borgne	B12	6	7	1	16	0		0																							3
Borgne	B12	6	2	2	68	0		0																							3
Borgne	B12	6	1	1	76	0		0																							3
Borgne	B12	6	6	1	18	0		0																							3
Borgne	B12	6	5	2	19	0		0																							3
Borgne	B12	6	4	2	30	0		0																							3
Borgne	B12	6	3	2	43	0		0																							3
Borgne	B12	7	2	2	23	0		0																							3
Borgne	B12	7	1	2	64	0		1	1	2010-12-22	3	0	2	0	2	0	0	0	0	1	0	0	0	0	0	0	0	0	0	0	3
Borgne	B12	7	3	1	12	0		0																							3
Borgne	B12	8	1	2	31	0		1	1	2011-02-08	3	0	2	1	2	0	0	0	0	0	0	0	0	1	0	0	0	0	0	0	3
Borgne	B12	8	2	1	43	0		1	1	2011-02-12	2	0	2	0	2	0	0	0	0	1	0	0	0	0	0	0	0	0	0	0	3
Borgne	B12	8	3	2	6	0		1	1	2011-02-04	5	0	2	0	2	0	0	1	0	0	0	0	0	0	0	0	0	0	0	0	3
Borgne	B12	8	4	1	3	0		1	1	2011-02-04	6	0	2	1	2	0	0	0	0	0	0	0	0	1	0	0	0	0	0	0	3
Borgne	B12	9	5	1	53	0		0																							3
Borgne	B12	9	3	2	17	0		0																							3
Borgne	B12	9	4	2	15	0		0																							3
Borgne	B12	9	6	1	12	0		1	1	2011-03-20	3	1	3	1	2	0	0	0	0	0	0	0	0	1	0	0	0	0	0	0	3
Borgne	B12	9	2	2	18	0		0																							3
Borgne	B12	9	1	2	48	0		1	1	2011-03-20	3	0	2	1	2	0	0	0	0	0	0	0	0	1	0	0	0	0	0	0	3
Borgne	B12	9	7	1	10	0		0																							3
Borgne	B13	8	2	2	17	0		0																							3
Borgne	B13	8	1	1	69	0		0																							3
Borgne	B13	9	2	1	18	0		0																							3
Borgne	B13	9	8	2	4	0		0																							3
Borgne	B13	9	4	1	14	0		0																							3
Borgne	B13	9	5	1	12	0		0																							3
Borgne	B13	9	1	2	25	0		0																							3
Borgne	B13	9	6	1	12	0		0																							3
Borgne	B13	9	3	2	16	0		0																							3
Borgne	B13	9	7	2	8	0		0																							3
Borgne	B13	1	4	1	21	0		0																							3
Borgne	B13	1	8	1	8	0		0																							3
Borgne	B13	1	10	1	4	0		0																							3
Borgne	B13	1	7	2	12	0		0																							3
Borgne	B13	1	6	1	13	0		0																							3
Borgne	B13	1	2	1	47	0		0																							3
Borgne	B13	1	5	2	14	0		0																							3
Borgne	B13	1	9	2	6	0		0																							3
Borgne	B13	1	1	2	43	0		0																							3
Borgne	B13	1	3	2	26	0		0																							3
Borgne	B13	10	6	2	6	0		0																							3
Borgne	B13	10	2	2	50	0		0																							3
Borgne	B13	10	1	1	66	0		0																							3
Borgne	B13	10	5	2	7	0		0																							3
Borgne	B13	10	7	1	12	0		0																							3
Borgne	B13	10	4	1	8	0		0																							3
Borgne	B13	10	3	1	17	0		0																							3
Borgne	B13	11	3	2	14	0		0																							3
Borgne	B13	11	6	2	4	0		0																							3
Borgne	B13	11	8	1	10	0		0																							3
Borgne	B13	11	7	1	8	0		0																							3
Borgne	B13	11	1	1	42	0		0																							3
Borgne	B13	11	5	2	5	0		0																							3
Borgne	B13	11	4	1	7	0		0																							3
Borgne	B13	11	2	2	36	0		0																							3
Borgne	B13	12	2	2	46	0		0																							3
Borgne	B13	12	7	1	5	0		0																							3
Borgne	B13	12	3	2	33	0		0																							3
Borgne	B13	12	6	1	7	0		0																							3
Borgne	B13	12	4	2	12	0		0																							3
Borgne	B13	12	5	1	9	0		0																							3
Borgne	B13	12	1	1	44	0		0																							3
Borgne	B13	13	2	2	80	0		1	3	2011-02-25	2	0	2	0	2	0	0	1	0	0	0	0	0	0	0	0	0	0	0	0	3
Borgne	B13	13	6	1	14	0		0																							3
Borgne	B13	13	7	1	9	0		0																							3
Borgne	B13	13	8	1	6	0		0																							3
Borgne	B13	13	4	1	75	0		1	3	2011-04-15	4	0	2	0	2	0	0	1	0	0	0	0	0	0	0	0	0	0	0	0	3
Borgne	B13	13	1	2	32	0		1	1	2011-04-23	2	0	2	0	2	0	0	0	0	0	0	1	0	0	0	0	0	0	0	0	3
Borgne	B13	13	3	2	7	0		1	1	2011-02-22	3	0	2	0	2	0	0	1	0	0	0	0	0	0	0	0	0	0	0	0	3
Borgne	B13	13	5	1	35	0		0																							3
Borgne	B13	14	3	1	13	0		0																							3
Borgne	B13	14	5	1	5	0		0																							3
Borgne	B13	14	7	2	54	0		0																							3
Borgne	B13	14	4	1	6	0		0																							3
Borgne	B13	14	10	2	10	0		0																							3
Borgne	B13	14	1	1	57	0		1	1	2010-11-15	3	0	2	0	2	0	0	0	0	0	0	1	0	0	0	0	0	0	0	0	3
Borgne	B13	14	12	2	5	0		0																							3
Borgne	B13	14	11	2	3	0		0																							3
Borgne	B13	14	9	2	9	0		0																							3
Borgne	B13	14	6	1	3	0		0																							3
Borgne	B13	14	8	2	19	0		0																							3
Borgne	B13	14	2	1	14	0		0																							3
Borgne	B13	15	2	1	60	0		0																							3
Borgne	B13	15	3	1	40	0		0																							3
Borgne	B13	15	1	2	66	0		0																							3
Borgne	B13	16	3	2	20	0		0																							3
Borgne	B13	16	4	1	17	0		0																							3
Borgne	B13	16	6	2	15	0		0																							3
Borgne	B13	16	2	2	32	0		0																							3
Borgne	B13	16	5	2	12	0		0																							3
Borgne	B13	16	7	2	6	0		0																							3
Borgne	B13	16	1	1	53	0		0																							3
Borgne	B13	17	2	1	45	0		0																							3
Borgne	B13	17	5	1	7	0		0																							3
Borgne	B13	17	4	2	11	0		0																							3
Borgne	B13	17	3	1	13	0		0																							3
Borgne	B13	17	1	2	48	0		0																							3
Borgne	B13	18	5	1	65	1	2011-01-15	0																							3
Borgne	B13	18	2	2	30	0		0																							3
Borgne	B13	18	3	1	25	0		0																							3
Borgne	B13	18	4	1	15	0		0																							3
Borgne	B13	18	1	2	60	0		0																							3
Borgne	B13	19	5	1	2	0		0																							3
Borgne	B13	19	3	1	54	0		0																							3
Borgne	B13	19	1	2	30	0		0																							3
Borgne	B13	19	4	1	5	0		0																							3
Borgne	B13	19	2	2	7	0		0																							3
Borgne	B13	2	5	2	15	0		0																							3
Borgne	B13	2	6	2	4	0		0																							3
Borgne	B13	2	8	1	26	0		0																							3
Borgne	B13	2	3	2	17	0		0																							3
Borgne	B13	2	9	1	7	0		0																							3
Borgne	B13	2	1	2	20	0		0																							3
Borgne	B13	2	2	2	22	0		0																							3
Borgne	B13	2	7	1	24	0		0																							3
Borgne	B13	2	4	2	17	0		0																							3
Borgne	B13	20	1	2	29	0		0																							3
Borgne	B13	20	3	2	6	0		0																							3
Borgne	B13	20	5	1	39	0		0																							3
Borgne	B13	20	4	1	4	0		0																							3
Borgne	B13	21	2	2	13	0		0																							3
Borgne	B13	21	5	1	2	0		0																							3
Borgne	B13	21	1	2	30	0		0																							3
Borgne	B13	21	4	1	45	0		0																							3
Borgne	B13	21	6	1	9	0		0																							3
Borgne	B13	21	3	2	8	0		0																							3
Borgne	B13	22	2	2	15	0		0																							3
Borgne	B13	22	3	1	40	0		0																							3
Borgne	B13	22	1	2	60	0		0																							3
Borgne	B13	23	4	1	45	0		0																							3
Borgne	B13	23	8	1	6	0		0																							3
Borgne	B13	23	5	1	80	0		0																							3
Borgne	B13	23	3	2	8	0		0																							3
Borgne	B13	23	2	2	10	0		0																							3
Borgne	B13	23	1	2	31	0		0																							3
Borgne	B13	23	7	1	1	0		0																							3
Borgne	B13	23	6	1	40	0		0																							3
Borgne	B13	3	3	1	6	0		0																							3
Borgne	B13	3	1	1	40	0		0																							3
Borgne	B13	3	2	2	30	0		0																							3
Borgne	B13	3	4	2	4	0		0																							3
Borgne	B13	4	8	1	17	0		0																							3
Borgne	B13	4	5	1	12	0		1	1	2011-03-02	2	0	2	1	2	0	0	0	0	0	0	0	0	0	0	0	1	0	0	0	3
Borgne	B13	4	3	2	18	0		0																							3
Borgne	B13	4	2	1	60	0		0																							3
Borgne	B13	4	1	2	50	0		0																							3
Borgne	B13	4	6	2	4	0		1	1	2011-02-16	2	0	2	1	2	0	0	0	0	0	0	0	0	0	0	0	1	0	0	0	3
Borgne	B13	4	7	2	6	0		0																							3
Borgne	B13	4	4	2	13	0		1	1	2011-04-06	4	0	2	1	2	0	0	0	0	0	0	0	0	0	0	0	1	0	0	0	3
Borgne	B13	5	3	2	10	0		0																							3
Borgne	B13	5	2	2	35	0		0																							3
Borgne	B13	5	1	2	70	0		0																							3
Borgne	B13	6	3	2	29	0		0																							3
Borgne	B13	6	5	2	3	0		1	1	2010-12-14	10	1	2	0	2	0	0	0	0	1	0	0	0	0	0	0	0	0	0	0	3
Borgne	B13	6	4	2	6	0		0																							3
Borgne	B13	6	6	1	32	1	2010-12-05	1	1	2010-12-04	1	1	4	0	1	0	0	1	0	0	0	0	0	0	0	0	0	0	0	0	3
Borgne	B13	6	1	2	60	0		0																							3
Borgne	B13	6	2	1	80	0		0																							3
Borgne	B13	7	2	1	44	0		0																							3
Borgne	B13	7	7	1	9	0		1	1	2010-11-20	8	1	3	1	2	0	0	0	0	0	0	0	0	1	0	0	0	0	0	0	3
Borgne	B13	7	5	2	14	0		0																							3
Borgne	B13	7	1	2	44	0		0																							3
Borgne	B13	7	4	2	17	0		0																							3
Borgne	B13	7	3	2	20	0		0																							3
Borgne	B13	7	9	2	3	0		1	1	2011-03-24	3	1	2	1	2	0	0	0	0	0	0	0	0	1	0	0	0	0	0	0	3
Borgne	B13	7	6	2	11	0		0																							3
Borgne	B14	5	1	1	50	0		0																							3
Borgne	B14	5	3	2	14	0		0																							3
Borgne	B14	5	2	1	27	0		0																							3
Borgne	B14	1	2	1	50	0		0																							3
Borgne	B14	1	7	1	2	0		0																							3
Borgne	B14	1	4	1	12	0		0																							3
Borgne	B14	1	1	2	40	0		0																							3
Borgne	B14	1	3	1	15	0		0																							3
Borgne	B14	1	6	1	5	0		0																							3
Borgne	B14	1	5	1	0	0		0																							3
Borgne	B14	10	3	2	1	0		0																							3
Borgne	B14	10	2	2	19	0		1	1	2011-01-03	4	1	2	0	2	0	0	1	0	0	0	0	0	0	0	0	0	0	0	0	3
Borgne	B14	10	4	1	0	0		0																							3
Borgne	B14	10	1	1	19	0		1	1	2010-11-17	2	0	2	0	2	0	0	1	0	0	0	0	0	0	0	0	0	0	0	0	3
Borgne	B14	11	2	2	20	0		1	1	2011-01-04	3	1	2	1	2	0	0	0	0	0	0	0	0	0	0	0	0	1	0	0	3
Borgne	B14	11	4	1	19	0		0																							3
Borgne	B14	11	3	1	48	0		1	1	2011-02-06	1	0	1	1	2	0	0	0	0	0	0	0	0	0	0	0	1	0	0	0	3
Borgne	B14	11	1	2	41	0		0																							3
Borgne	B14	11	5	1	11	0		0																							3
Borgne	B14	12	7	1	9	0		0																							3
Borgne	B14	12	2	2	16	0		0																							3
Borgne	B14	12	1	2	40	0		0																							3
Borgne	B14	12	3	2	5	0		0																							3
Borgne	B14	12	4	2	4	0		0																							3
Borgne	B14	12	5	1	17	0		0																							3
Borgne	B14	12	6	1	46	0		0																							3
Borgne	B14	13	3	1	31	0		1	2	2010-11-11	3	1	2	0	2	0	0	1	0	0	0	0	0	0	0	0	0	0	0	0	3
Borgne	B14	13	1	1	64	0		0																							3
Borgne	B14	13	6	1	2	0		0																							3
Borgne	B14	13	5	2	13	0		0																							3
Borgne	B14	13	2	1	27	0		0																							3
Borgne	B14	13	4	2	62	0		1	1	2011-01-03	4	1	2	0	2	0	0	1	0	0	0	0	0	0	0	0	0	0	0	0	3
Borgne	B14	14	2	1	0	0		0																							3
Borgne	B14	14	1	1	40	0		0																							3
Borgne	B14	14	3	2	32	0		0																							3
Borgne	B14	15	2	2	21	0		0																							3
Borgne	B14	15	1	2	30	0		0																							3
Borgne	B14	15	4	1	8	0		0																							3
Borgne	B14	15	3	1	32	0		0																							3
Borgne	B14	16	4	1	46	0		0																							3
Borgne	B14	16	3	2	18	0		0																							3
Borgne	B14	16	2	2	8	0		0																							3
Borgne	B14	16	1	2	45	0		0																							3
Borgne	B14	16	5	1	10	0		0																							3
Borgne	B14	17	6	1	47	1	2011-02-18	1	2	2011-02-17	2	1	3	0	1	0	0	1	0	0	0	0	0	0	0	0	0	0	0	0	3
Borgne	B14	17	2	2	49	0		1	1	2011-02-20	3	1	2	1	2	0	0	0	0	0	0	0	0	0	0	0	1	0	0	0	3
Borgne	B14	17	4	2	6	0		0																							3
Borgne	B14	17	1	2	44	0		0																							3
Borgne	B14	17	5	1	2	0		0																							3
Borgne	B14	17	3	1	18	0		0																							3
Borgne	B14	18	2	1	11	0		0																							3
Borgne	B14	18	3	2	24	0		0																							3
Borgne	B14	18	5	1	0	0		0																							3
Borgne	B14	18	1	1	30	0		0																							3
Borgne	B14	18	4	2	3	0		0																							3
Borgne	B14	19	2	2	24	0		0																							3
Borgne	B14	19	5	1	20	0		0																							3
Borgne	B14	19	6	1	14	0		0																							3
Borgne	B14	19	7	2	0	0		0																							3
Borgne	B14	19	3	2	16	0		0																							3
Borgne	B14	19	4	1	48	0		0																							3
Borgne	B14	19	1	2	46	0		0																							3
Borgne	B14	2	3	2	4	0		0																							3
Borgne	B14	2	1	2	35	0		0																							3
Borgne	B14	2	4	1	38	0		0																							3
Borgne	B14	2	2	2	10	0		0																							3
Borgne	B14	20	1	2	22	0		0																							3
Borgne	B14	20	3	1	25	0		0																							3
Borgne	B14	21	1	2	41	0		0																							3
Borgne	B14	21	4	1	17	0		0																							3
Borgne	B14	21	2	2	15	0		0																							3
Borgne	B14	21	3	1	42	0		0																							3
Borgne	B14	22	3	2	40	0		0																							3
Borgne	B14	22	7	2	20	0		0																							3
Borgne	B14	22	1	1	46	0		0																							3
Borgne	B14	22	6	1	30	0		0																							3
Borgne	B14	22	8	2	18	0		0																							3
Borgne	B14	22	5	1	34	0		0																							3
Borgne	B14	22	2	2	43	0		0																							3
Borgne	B14	22	4	1	38	0		0																							3
Borgne	B14	23	5	2	9	0		0																							3
Borgne	B14	23	6	2	8	0		0																							3
Borgne	B14	23	4	2	18	0		0																							3
Borgne	B14	23	2	2	38	0		0																							3
Borgne	B14	23	1	1	49	0		0																							3
Borgne	B14	23	7	1	6	0		0																							3
Borgne	B14	23	3	2	26	0		0																							3
Borgne	B14	3	5	2	43	0		0																							3
Borgne	B14	3	6	2	13	0		0																							3
Borgne	B14	3	3	2	28	0		0																							3
Borgne	B14	3	4	2	32	0		0																							3
Borgne	B14	3	8	2	8	0		0																							3
Borgne	B14	3	10	2	1	0		0																							3
Borgne	B14	3	7	2	3	0		0																							3
Borgne	B14	3	9	2	5	0		0																							3
Borgne	B14	3	2	1	74	0		0																							3
Borgne	B14	3	1	1	47	0		0																							3
Borgne	B14	4	4	1	30	0		0																							3
Borgne	B14	4	5	2	28	0		0																							3
Borgne	B14	4	2	1	13	0		0																							3
Borgne	B14	4	6	2	6	0		0																							3
Borgne	B14	4	3	1	80	0		0																							3
Borgne	B14	4	1	2	74	0		0																							3
Borgne	B14	6	3	2		0		0																							3
Borgne	B14	6	4	2		0		0																							3
Borgne	B14	6	1	2		0		0																							3
Borgne	B14	6	2	2		0		0																							3
Borgne	B14	6	5	1		0		0																							3
Borgne	B14	7	2	1	3	0		0																							3
Borgne	B14	7	4	1	2	0		0																							3
Borgne	B14	7	6	2	5	0		0																							3
Borgne	B14	7	1	1	47	0		0																							3
Borgne	B14	7	8	2	1	0		0																							3
Borgne	B14	7	3	1	6	0		0																							3
Borgne	B14	7	5	2	38	0		0																							3
Borgne	B14	7	7	2	7	0		0																							3
Borgne	B14	8	3	2	15	0		0																							3
Borgne	B14	8	5	2	9	0		1	1	2011-03-15	2	1	3	1	2	0	0	0	0	0	0	0	0	0	0	0	1	0	0	0	3
Borgne	B14	8	1	1	36	0		0																							3
Borgne	B14	8	2	1	13	0		1	1	2011-01-19	4	1	3	1	2	0	0	0	0	0	0	0	0	0	0	0	1	0	0	0	3
Borgne	B14	8	4	2	30	0		0																							3
Borgne	B14	9	1	2	38	0		0																							3
Borgne	B14	9	3	2	0	0		0																							3
Borgne	B14	9	5	1	12	0		1	1	2011-01-15	2	0	2	1	2	0	0	0	0	0	0	0	0	0	0	0	1	0	0	0	3
Borgne	B14	9	4	1	52	0		1	2	2011-01-04	4	1	2	1	2	0	0	0	0	0	0	0	0	0	0	0	1	0	0	0	3
Borgne	B14	9	2	2	8	0		0																							3
Borgne	B15	1	1	2	60	0		1	1	2011-03-20	1	0	1	0	2	1	0	1	0	0	0	0	0	0	0	0	0	0	0	0	3
Borgne	B15	1	2	1	13	0		0																							3
Borgne	B15	10	2	2	40	0		0																							3
Borgne	B15	10	4	2	15	0		1	1	2010-12-24	5	0	2	1	2	0	0	0	0	0	0	0	0	0	0	0	1	0	0	0	3
Borgne	B15	10	5	1	10	0		0																							3
Borgne	B15	10	3	1	16	0		0																							3
Borgne	B15	10	6	1	5	0		0																							3
Borgne	B15	10	1	1	45	0		1	2	2011-01-24	14	1	3	1	2	0	0	0	0	0	0	0	0	0	0	0	1	0	0	0	3
Borgne	B15	11	1	2	58	0		1	1	2011-03-05	2	0	2	0	2	1	0	1	0	0	0	0	0	0	0	0	0	0	0	0	3
Borgne	B15	12	5	1	25	0		0																							3
Borgne	B15	12	4	1	20	0		0																							3
Borgne	B15	12	2	1	50	0		1	1	2010-12-20	2	0	2	0	2	1	0	0	0	0	0	0	0	0	0	0	0	0	0	0	3
Borgne	B15	12	7	2	6	0		0																							3
Borgne	B15	12	3	2	30	0		0																							3
Borgne	B15	12	6	2	8	0		0																							3
Borgne	B15	12	1	2	40	0		0																							3
Borgne	B15	13	9	2	22	0		0																							3
Borgne	B15	13	7	2	18	0		0																							3
Borgne	B15	13	6	1	1	0		0																							3
Borgne	B15	13	2	1	15	0		0																							3
Borgne	B15	13	10	1	70	1	2010-11-27	0																							3
Borgne	B15	13	3	1	13	0		0																							3
Borgne	B15	13	8	2	8	0		0																							3
Borgne	B15	13	1	1	49	0		0																							3
Borgne	B15	13	5	1	20	0		0																							3
Borgne	B15	13	4	1	10	0		0																							3
Borgne	B15	14	3	2	9	0		0																							3
Borgne	B15	14	1	2	50	0		1	1	2011-02-08	2	1	2	0	2	0	1	1	0	0	0	0	0	0	0	0	0	0	0	0	3
Borgne	B15	14	6	1	17	0		0																							3
Borgne	B15	14	4	1	60	0		1	1	2011-02-10	2	0	2	0	2	1	0	1	0	0	0	0	0	0	0	0	0	0	0	0	3
Borgne	B15	14	5	1	30	0		0																							3
Borgne	B15	14	7	1	15	0		0																							3
Borgne	B15	14	2	2	20	0		0																							3
Borgne	B15	14	8	1	12	0		1	1	2011-02-11	1	0	2	0	2	1	0	1	0	0	0	0	0	0	0	0	0	0	0	0	3
Borgne	B15	15	3	1	16	0		0																							3
Borgne	B15	15	1	2	40	0		0																							3
Borgne	B15	15	5	1	12	0		0																							3
Borgne	B15	15	2	1	45	0		1	1	2011-01-24	2	0	2	1	2	0	0	0	0	0	0	0	0	0	0	0	1	0	0	0	3
Borgne	B15	15	6	1	10	0		0																							3
Borgne	B15	15	4	1	14	0		0																							3
Borgne	B15	16	2	2	18	0		0																							3
Borgne	B15	16	5	1	16	0		0																							3
Borgne	B15	16	3	1	55	0		0																							3
Borgne	B15	16	1	2	50	0		0																							3
Borgne	B15	16	4	1	20	0		0																							3
Borgne	B15	17	3	2	22	0		0																							3
Borgne	B15	17	5	2	18	0		0																							3
Borgne	B15	17	4	2	15	0		0																							3
Borgne	B15	17	6	2	8	0		1	1	2011-02-05	1	0	2	1	2	0	0	0	0	0	0	0	0	0	0	0	1	0	0	0	3
Borgne	B15	17	1	1	45	0		0																							3
Borgne	B15	17	2	1	10	0		0																							3
Borgne	B15	18	7	2	3	0		0																							3
Borgne	B15	18	5	2	4	0		0																							3
Borgne	B15	18	2	2	24	0		0																							3
Borgne	B15	18	4	2	6	0		0																							3
Borgne	B15	18	3	2	10	0		0																							3
Borgne	B15	18	8	1	0	0		0																							3
Borgne	B15	18	6	2	3	0		0																							3
Borgne	B15	18	1	1	26	0		0																							3
Borgne	B15	19	4	2	3	0		0																							3
Borgne	B15	19	6	2	18	0		0																							3
Borgne	B15	19	1	1	60	0		0																							3
Borgne	B15	19	3	1	40	0		0																							3
Borgne	B15	19	7	1	16	0		1	1	2010-12-26	4	1	3	0	2	0	0	0	0	1	0	0	0	0	0	0	0	0	0	0	3
Borgne	B15	19	2	2	56	0		1	1	2010-12-28	3	1	3	0	2	0	0	0	0	1	0	0	0	0	0	0	0	0	0	0	3
Borgne	B15	19	5	2	26	0		0																							3
Borgne	B15	2	4	1	40	1	2010-12-11	0																							3
Borgne	B15	2	5	2	23	0		0																							3
Borgne	B15	2	6	2	21	0		0																							3
Borgne	B15	2	9	2	19	0		1	1	2010-12-24	3	1	3	1	2	0	0	0	0	0	0	0	0	0	0	0	1	0	0	0	3
Borgne	B15	2	7	1	20	0		0																							3
Borgne	B15	2	1	1	65	0		0																							3
Borgne	B15	2	3	2	45	0		0																							3
Borgne	B15	2	8	2	18	0		0																							3
Borgne	B15	2	2	2	60	0		0																							3
Borgne	B15	20	5	2	26	0		0																							3
Borgne	B15	20	9	2	4	0		0																							3
Borgne	B15	20	1	1	73	0		0																							3
Borgne	B15	20	6	2	25	0		0																							3
Borgne	B15	20	2	1	40	0		0																							3
Borgne	B15	20	3	2	30	0		0																							3
Borgne	B15	20	8	2	9	0		0																							3
Borgne	B15	20	7	2	18	0		0																							3
Borgne	B15	20	4	2	28	0		0																							3
Borgne	B15	21	4	2	18	0		0																							3
Borgne	B15	21	2	2	20	0		0																							3
Borgne	B15	21	1	1	30	0		0																							3
Borgne	B15	21	5	2	9	0		0																							3
Borgne	B15	21	3	2	21	0		0																							3
Borgne	B15	22	10	1	8	0		0																							3
Borgne	B15	22	8	2	12	0		0																							3
Borgne	B15	22	9	1	10	0		0																							3
Borgne	B15	22	5	1	27	0		0																							3
Borgne	B15	22	2	2	40	0		0																							3
Borgne	B15	22	6	2	18	0		0																							3
Borgne	B15	22	4	1	29	0		0																							3
Borgne	B15	22	3	2	38	0		0																							3
Borgne	B15	22	7	2	14	0		0																							3
Borgne	B15	22	1	1	45	0		0																							3
Borgne	B15	23	2	2	20	0		0																							3
Borgne	B15	23	1	1	30	0		0																							3
Borgne	B15	23	3	2	18	0		0																							3
Borgne	B15	3	9	2	7	0		0																							3
Borgne	B15	3	6	1	15	0		0																							3
Borgne	B15	3	7	2	9	0		0																							3
Borgne	B15	3	3	2	30	0		0																							3
Borgne	B15	3	8	2	8	0		0																							3
Borgne	B15	3	4	2	16	0		0																							3
Borgne	B15	3	2	2	40	0		0																							3
Borgne	B15	3	5	2	2	0		0																							3
Borgne	B15	3	1	1	46	0		0																							3
Borgne	B15	4	4	1	0	0		0																							3
Borgne	B15	4	5	2	52	0		0																							3
Borgne	B15	4	8	2	18	0		0																							3
Borgne	B15	4	3	1	14	0		0																							3
Borgne	B15	4	2	1	15	0		0																							3
Borgne	B15	4	7	2	23	0		0																							3
Borgne	B15	4	9	2	14	0		0																							3
Borgne	B15	4	1	1	53	0		0																							3
Borgne	B15	4	6	2	27	0		0																							3
Borgne	B15	5	6	2	16	0		0																							3
Borgne	B15	5	2	2	60	0		0																							3
Borgne	B15	5	1	1	73	0		1	1	2010-12-20	3	1	3	0	2	0	0	0	0	1	0	0	0	0	0	0	0	0	0	0	3
Borgne	B15	5	3	2	50	0		0																							3
Borgne	B15	5	5	2	16	0		0																							3
Borgne	B15	5	4	2	18	0		0																							3
Borgne	B15	5	7	2	8	0		1	1	2010-12-24	4	1	3	0	2	1	0	0	0	0	0	0	0	0	0	0	0	0	0	0	3
Borgne	B15	6	5	1	4	0		0																							3
Borgne	B15	6	8	2	12	0		0																							3
Borgne	B15	6	3	1	13	0		0																							3
Borgne	B15	6	1	1	45	0		0																							3
Borgne	B15	6	4	1	8	0		1	1	2011-02-02	1	0	2	0	2	0	0	0	0	0	0	1	0	0	0	0	0	0	0	0	3
Borgne	B15	6	7	2	5	0		0																							3
Borgne	B15	6	9	2	40	0		0																							3
Borgne	B15	6	2	1	15	0		0																							3
Borgne	B15	6	6	2	10	0		0																							3
Borgne	B15	7	4	1	12	0		0																							3
Borgne	B15	7	5	1	10	0		0																							3
Borgne	B15	7	2	2	45	0		0																							3
Borgne	B15	7	1	1	73	0		0																							3
Borgne	B15	7	3	2	30	0		0																							3
Borgne	B15	8	9	1	20	0		0																							3
Borgne	B15	8	5	1	28	0		0																							3
Borgne	B15	8	7	1	17	0		0																							3
Borgne	B15	8	2	2	28	0		0																							3
Borgne	B15	8	10	1	21	0		0																							3
Borgne	B15	8	6	1	14	0		0																							3
Borgne	B15	8	3	1	30	0		0																							3
Borgne	B15	8	4	1	29	0		0																							3
Borgne	B15	8	1	2	30	0		0																							3
Borgne	B15	8	8	1	18	0		0																							3
Borgne	B15	9	1	1	27	0		0																							3
Borgne	B15	9	3	1	8	0		0																							3
Borgne	B15	9	6	2	2	0		0																							3
Borgne	B15	9	2	2	24	0		0																							3
Borgne	B15	9	5	2	4	0		0																							3
Borgne	B15	9	4	1	16	0		0																							3
Borgne	B16	1	6	2	35	0		1	1	2011-05-03	99	1	2	1	2	0	0	0	0	0	0	0	0	0	0	0	1	0	0	0	3
Borgne	B16	1	4	1	15	0		0																							3
Borgne	B16	1	7	2	1	0		0																							3
Borgne	B16	1	3	1	12	0		0																							3
Borgne	B16	1	1	1	20	0		0																							3
Borgne	B16	1	8	2	8	0		0																							3
Borgne	B16	1	2	1	45	0		0																							3
Borgne	B16	10	7	1	18	0		0																							3
Borgne	B16	10	4	2	28	0		0																							3
Borgne	B16	10	9	1	14	0		0																							3
Borgne	B16	10	5	2	26	0		0																							3
Borgne	B16	10	1	2	37	0		0																							3
Borgne	B16	10	6	1	20	0		0																							3
Borgne	B16	10	3	2	30	0		0																							3
Borgne	B16	10	2	1	50	0		0																							3
Borgne	B16	10	8	1	16	0		0																							3
Borgne	B16	11	3	2	20	0		0																							3
Borgne	B16	11	1	1	40	0		1	1	2010-12-12	3	1	3	0	2	1	0	0	0	0	0	0	0	0	0	0	0	0	0	0	3
Borgne	B16	11	2	2	30	0		0																							3
Borgne	B16	12	1	2	30	0		1	1	2011-02-07	2	0	2	1	2	0	0	0	0	0	0	0	0	0	0	0	1	0	0	0	3
Borgne	B16	12	6	1	2	0		0																							3
Borgne	B16	12	2	2	60	0		0																							3
[truncated: 14,903 more rows]
